# Supplementary material for: clusIBD: Robust Detection of Identity-by-descent Segments Using Unphased Genetic Data from Poor-quality Samples
Source: Genomics Proteomics Bioinformatics. 2025 Jun 20;23(3):qzaf055. doi: 10.1093/gpbjnl/qzaf055 (PMC12449261; doi:10.1093/gpbjnl/qzaf055)
Supplement: qzaf055_Supplementary_Data [file qzaf055_supplementary_data.zip]

Archive with 21 entries (21 files):
- Figure S1.pdf
- Figure s10.pdf
- Figure S11.pdf
- Figure S12.pdf
- Figure S13.pdf
- Figure S14.pdf
- Figure S15.pdf
- Figure S16.pdf
- Figure S2.pptx
- Figure S3.pdf
- Figure S4.pdf
- Figure S5.pdf
- Figure S6.pdf
- Figure S7.pdf
- Figure S8.pdf
- Figure S9.pdf
- supplementary material captions.docx
- Table S1.docx
- Table S2.docx
- Table S3.xlsx
- Table S4.xlsx
