# Supplementary material for: clusIBD: Robust Detection of Identity-by-descent Segments Using Unphased Genetic Data from Poor-quality Samples
Source: Genomics Proteomics Bioinformatics. 2025 Jun 20;23(3):qzaf055. doi: 10.1093/gpbjnl/qzaf055 (PMC12449261; doi:10.1093/gpbjnl/qzaf055)
Supplement: qzaf055_Supplementary_Data [file qzaf055_supplementary_data.zip › Table S3.xlsx]

## Sheet: Sheet1
Table S3 IBD segments identified by clusIBD for the artificial poor-quality DNA samples
Note: IBD, identity by descent; IBD1, IBD in one copy of the genome; IBD2, IBD in both copies of the genome; ng, nanograms; bp, base pairs; Mb, megabases.
Sample 1	Sample 2	Chr	Start	End	Length (Mb)	IBD types
A03_100ng	A01_100ng	1	0.752721	248.011	247.258	IBD1
A03_100ng	A01_100ng	2	0.017822	242.793	242.775	IBD1
A03_100ng	A01_100ng	3	0.073912	196.675	196.601	IBD1
A03_100ng	A01_100ng	4	0.069713	189.637	189.567	IBD1
A03_100ng	A01_100ng	5	0.038139	180.076	180.038	IBD1
A03_100ng	A01_100ng	6	0.203254	169.645	169.441	IBD1
A03_100ng	A01_100ng	7	0.046239	158.166	158.12	IBD1
A03_100ng	A01_100ng	8	0.176818	144.692	144.516	IBD1
A03_100ng	A01_100ng	9	0.108864	141.048	140.939	IBD1
A03_100ng	A01_100ng	10	0.114308	135.351	135.237	IBD1
A03_100ng	A01_100ng	11	0.195037	134.506	134.311	IBD1
A03_100ng	A01_100ng	12	0.190052	132.966	132.776	IBD1
A03_100ng	A01_100ng	13	19.1115	114.563	95.4515	IBD1
A03_100ng	A01_100ng	14	19.0017	105.928	86.9259	IBD1
A03_100ng	A01_100ng	15	20.1516	101.887	81.7352	IBD1
A03_100ng	A01_100ng	16	0.105444	90.1004	89.9949	IBD1
A03_100ng	A01_100ng	17	0.036551	80.3232	80.2867	IBD1
A03_100ng	A01_100ng	18	0.084841	77.5768	77.4919	IBD1
A03_100ng	A01_100ng	19	0.277717	58.5786	58.3009	IBD1
A03_100ng	A01_100ng	20	0.063244	62.1395	62.0763	IBD1
A03_100ng	A01_100ng	21	9.85723	47.4573	37.6	IBD1
A03_100ng	A01_100ng	22	16.5044	50.9069	34.4025	IBD1
A03_100ng	A20_100ng	1	0.752721	248.011	247.258	IBD1
A03_100ng	A20_100ng	2	0.017822	242.793	242.775	IBD1
A03_100ng	A20_100ng	3	0.073912	196.675	196.601	IBD1
A03_100ng	A20_100ng	4	0.069713	189.637	189.567	IBD1
A03_100ng	A20_100ng	5	0.038139	180.076	180.038	IBD1
A03_100ng	A20_100ng	6	0.203254	169.645	169.441	IBD1
A03_100ng	A20_100ng	7	0.046239	158.166	158.12	IBD1
A03_100ng	A20_100ng	8	0.176818	144.692	144.516	IBD1
A03_100ng	A20_100ng	9	0.108864	141.048	140.939	IBD1
A03_100ng	A20_100ng	10	0.114308	135.351	135.237	IBD1
A03_100ng	A20_100ng	11	0.195037	134.506	134.311	IBD1
A03_100ng	A20_100ng	12	0.190052	132.966	132.776	IBD1
A03_100ng	A20_100ng	13	19.1115	114.563	95.4515	IBD1
A03_100ng	A20_100ng	14	19.0017	105.928	86.9259	IBD1
A03_100ng	A20_100ng	15	20.1516	101.887	81.7352	IBD1
A03_100ng	A20_100ng	16	0.105444	90.1004	89.9949	IBD1
A03_100ng	A20_100ng	17	0.036551	80.3232	80.2867	IBD1
A03_100ng	A20_100ng	18	0.084841	77.5768	77.4919	IBD1
A03_100ng	A20_100ng	19	0.277717	58.5786	58.3009	IBD1
A03_100ng	A20_100ng	20	0.063244	62.1395	62.0763	IBD1
A03_100ng	A20_100ng	21	9.85723	47.4573	37.6	IBD1
A03_100ng	A20_100ng	22	16.5044	50.9069	34.4025	IBD1
A03_100ng	D01_100ng	1	167.534	186.786	19.2518	IBD1
A03_100ng	D01_100ng	5	0.038139	23.8964	23.8583	IBD1
A03_100ng	D01_100ng	6	29.5304	32.4318	2.90142	IBD1
A03_100ng	D01_100ng	7	118.848	139.343	20.4948	IBD1
A03_100ng	D01_100ng	10	99.6477	130.341	30.6936	IBD1
A03_100ng	D01_100ng	11	21.5784	70.0457	48.4674	IBD1
A03_100ng	D01_100ng	16	0.105444	8.51418	8.40873	IBD1
A03_100ng	D01_100ng	20	6.79849	43.2529	36.4544	IBD1
A03_100ng	A03_10ng	1	0.752721	248.011	247.258	IBD1
A03_100ng	A03_10ng	2	0.017822	242.793	242.775	IBD1
A03_100ng	A03_10ng	3	0.073912	196.675	196.601	IBD1
A03_100ng	A03_10ng	4	0.069713	189.637	189.567	IBD1
A03_100ng	A03_10ng	5	0.038139	180.076	180.038	IBD1
A03_100ng	A03_10ng	6	0.203254	169.645	169.441	IBD1
A03_100ng	A03_10ng	7	0.046239	158.166	158.12	IBD1
A03_100ng	A03_10ng	8	0.176818	144.692	144.516	IBD1
A03_100ng	A03_10ng	9	0.108864	141.048	140.939	IBD1
A03_100ng	A03_10ng	10	0.114308	135.351	135.237	IBD1
A03_100ng	A03_10ng	11	0.195037	134.506	134.311	IBD1
A03_100ng	A03_10ng	12	0.190052	132.966	132.776	IBD1
A03_100ng	A03_10ng	13	19.1115	114.563	95.4515	IBD1
A03_100ng	A03_10ng	14	19.0017	105.928	86.9259	IBD1
A03_100ng	A03_10ng	15	20.1516	101.887	81.7352	IBD1
A03_100ng	A03_10ng	16	0.105444	90.1004	89.9949	IBD1
A03_100ng	A03_10ng	17	0.036551	80.3232	80.2867	IBD1
A03_100ng	A03_10ng	18	0.084841	77.5768	77.4919	IBD1
A03_100ng	A03_10ng	19	0.277717	58.5786	58.3009	IBD1
A03_100ng	A03_10ng	20	0.063244	62.1395	62.0763	IBD1
A03_100ng	A03_10ng	21	9.85723	47.4573	37.6	IBD1
A03_100ng	A03_10ng	22	16.5044	50.9069	34.4025	IBD1
A03_100ng	A01_10ng	1	0.752721	248.011	247.258	IBD1
A03_100ng	A01_10ng	2	0.017822	242.793	242.775	IBD1
A03_100ng	A01_10ng	3	0.073912	196.675	196.601	IBD1
A03_100ng	A01_10ng	4	0.069713	189.637	189.567	IBD1
A03_100ng	A01_10ng	5	0.038139	180.076	180.038	IBD1
A03_100ng	A01_10ng	6	0.203254	169.645	169.441	IBD1
A03_100ng	A01_10ng	7	0.046239	158.166	158.12	IBD1
A03_100ng	A01_10ng	8	0.176818	144.692	144.516	IBD1
A03_100ng	A01_10ng	9	0.108864	141.048	140.939	IBD1
A03_100ng	A01_10ng	10	0.114308	135.351	135.237	IBD1
A03_100ng	A01_10ng	11	0.195037	134.506	134.311	IBD1
A03_100ng	A01_10ng	12	0.190052	132.966	132.776	IBD1
A03_100ng	A01_10ng	13	19.1115	114.563	95.4515	IBD1
A03_100ng	A01_10ng	14	19.0017	105.928	86.9259	IBD1
A03_100ng	A01_10ng	15	20.1516	101.887	81.7352	IBD1
A03_100ng	A01_10ng	16	0.105444	90.1004	89.9949	IBD1
A03_100ng	A01_10ng	17	0.036551	80.3232	80.2867	IBD1
A03_100ng	A01_10ng	18	0.084841	77.5768	77.4919	IBD1
A03_100ng	A01_10ng	19	0.277717	58.5786	58.3009	IBD1
A03_100ng	A01_10ng	20	0.063244	62.1395	62.0763	IBD1
A03_100ng	A01_10ng	21	9.85723	47.4573	37.6	IBD1
A03_100ng	A01_10ng	22	16.5044	50.9069	34.4025	IBD1
A03_100ng	A20_10ng	1	0.752721	248.011	247.258	IBD1
A03_100ng	A20_10ng	2	0.017822	242.793	242.775	IBD1
A03_100ng	A20_10ng	3	0.073912	196.675	196.601	IBD1
A03_100ng	A20_10ng	4	0.069713	189.637	189.567	IBD1
A03_100ng	A20_10ng	5	0.038139	180.076	180.038	IBD1
A03_100ng	A20_10ng	6	0.203254	169.645	169.441	IBD1
A03_100ng	A20_10ng	7	0.046239	158.166	158.12	IBD1
A03_100ng	A20_10ng	8	0.176818	144.692	144.516	IBD1
A03_100ng	A20_10ng	9	0.108864	141.048	140.939	IBD1
A03_100ng	A20_10ng	10	0.114308	135.351	135.237	IBD1
A03_100ng	A20_10ng	11	0.195037	134.506	134.311	IBD1
A03_100ng	A20_10ng	12	0.190052	132.966	132.776	IBD1
A03_100ng	A20_10ng	13	19.1115	114.563	95.4515	IBD1
A03_100ng	A20_10ng	14	19.0017	105.928	86.9259	IBD1
A03_100ng	A20_10ng	15	20.1516	101.887	81.7352	IBD1
A03_100ng	A20_10ng	16	0.105444	90.1004	89.9949	IBD1
A03_100ng	A20_10ng	17	0.036551	80.3232	80.2867	IBD1
A03_100ng	A20_10ng	18	0.084841	77.5768	77.4919	IBD1
A03_100ng	A20_10ng	19	0.277717	58.5786	58.3009	IBD1
A03_100ng	A20_10ng	20	0.063244	62.1395	62.0763	IBD1
A03_100ng	A20_10ng	21	9.85723	47.4573	37.6	IBD1
A03_100ng	A20_10ng	22	16.5044	50.9069	34.4025	IBD1
A03_100ng	D03_100ng	1	167.023	199.265	32.2418	IBD1
A03_100ng	D03_100ng	6	30.6985	33.0364	2.33786	IBD1
A03_100ng	D03_100ng	7	121.787	139.334	17.5476	IBD1
A03_100ng	D03_100ng	10	99.6376	129.406	29.7683	IBD1
A03_100ng	D03_100ng	16	0.105444	8.51418	8.40873	IBD1
A03_100ng	D03_100ng	20	7.4882	43.2529	35.7647	IBD1
A03_100ng	A03_1ng	1	0.752721	248.011	247.258	IBD1
A03_100ng	A03_1ng	2	0.017822	242.793	242.775	IBD1
A03_100ng	A03_1ng	3	0.073912	196.675	196.601	IBD1
A03_100ng	A03_1ng	4	0.069713	189.637	189.567	IBD1
A03_100ng	A03_1ng	5	0.038139	180.076	180.038	IBD1
A03_100ng	A03_1ng	6	0.203254	169.645	169.441	IBD1
A03_100ng	A03_1ng	7	0.046239	158.166	158.12	IBD1
A03_100ng	A03_1ng	8	0.176818	144.692	144.516	IBD1
A03_100ng	A03_1ng	9	0.108864	141.048	140.939	IBD1
A03_100ng	A03_1ng	10	0.114308	135.351	135.237	IBD1
A03_100ng	A03_1ng	11	0.195037	134.506	134.311	IBD1
A03_100ng	A03_1ng	12	0.190052	132.966	132.776	IBD1
A03_100ng	A03_1ng	13	19.1115	114.563	95.4515	IBD1
A03_100ng	A03_1ng	14	19.0017	105.928	86.9259	IBD1
A03_100ng	A03_1ng	15	20.1516	101.887	81.7352	IBD1
A03_100ng	A03_1ng	16	0.105444	90.1004	89.9949	IBD1
A03_100ng	A03_1ng	17	0.036551	80.3232	80.2867	IBD1
A03_100ng	A03_1ng	18	0.084841	77.5768	77.4919	IBD1
A03_100ng	A03_1ng	19	0.277717	58.5786	58.3009	IBD1
A03_100ng	A03_1ng	20	0.063244	62.1395	62.0763	IBD1
A03_100ng	A03_1ng	21	9.85723	47.4573	37.6	IBD1
A03_100ng	A03_1ng	22	16.5044	50.9069	34.4025	IBD1
A03_100ng	D01_150bp	1	170.385	185.991	15.6056	IBD1
A03_100ng	D01_150bp	5	1.68353	26.3494	24.6659	IBD1
A03_100ng	D01_150bp	6	29.5304	31.3282	1.79783	IBD1
A03_100ng	D01_150bp	7	118.769	138.535	19.7654	IBD1
A03_100ng	D01_150bp	10	99.6477	129.526	29.8785	IBD1
A03_100ng	D01_150bp	11	21.5784	35.1778	13.5994	IBD1
A03_100ng	D01_150bp	11	44.0768	70.0457	25.9689	IBD1
A03_100ng	D01_150bp	16	0.105444	8.51418	8.40873	IBD1
A03_100ng	D01_150bp	20	6.9464	43.2529	36.3065	IBD1
A03_100ng	A03_150bp	1	0.752721	248.011	247.258	IBD1
A03_100ng	A03_150bp	2	0.017822	242.86	242.842	IBD1
A03_100ng	A03_150bp	3	0.073912	196.675	196.601	IBD1
A03_100ng	A03_150bp	4	0.069713	189.637	189.567	IBD1
A03_100ng	A03_150bp	5	0.038139	180.076	180.038	IBD1
A03_100ng	A03_150bp	6	0.203254	169.645	169.441	IBD1
A03_100ng	A03_150bp	7	0.046239	158.166	158.12	IBD1
A03_100ng	A03_150bp	8	0.176818	144.692	144.516	IBD1
A03_100ng	A03_150bp	9	0.108864	141.048	140.939	IBD1
A03_100ng	A03_150bp	10	0.114308	135.351	135.237	IBD1
A03_100ng	A03_150bp	11	0.195037	134.506	134.311	IBD1
A03_100ng	A03_150bp	12	0.190052	132.966	132.776	IBD1
A03_100ng	A03_150bp	13	19.1115	114.563	95.4515	IBD1
A03_100ng	A03_150bp	14	19.0017	105.928	86.9259	IBD1
A03_100ng	A03_150bp	15	20.1516	101.887	81.7352	IBD1
A03_100ng	A03_150bp	16	0.105444	90.1004	89.9949	IBD1
A03_100ng	A03_150bp	17	0.036551	80.3232	80.2867	IBD1
A03_100ng	A03_150bp	18	0.084841	77.5768	77.4919	IBD1
A03_100ng	A03_150bp	19	0.277717	58.5786	58.3009	IBD1
A03_100ng	A03_150bp	20	0.063244	62.1395	62.0763	IBD1
A03_100ng	A03_150bp	21	9.85723	47.4573	37.6	IBD1
A03_100ng	A03_150bp	22	16.5044	50.9069	34.4025	IBD1
A03_100ng	A01_1ng	1	0.752721	248.011	247.258	IBD1
A03_100ng	A01_1ng	2	0.017822	242.793	242.775	IBD1
A03_100ng	A01_1ng	3	0.073912	196.675	196.601	IBD1
A03_100ng	A01_1ng	4	0.069713	189.637	189.567	IBD1
A03_100ng	A01_1ng	5	0.038139	180.076	180.038	IBD1
A03_100ng	A01_1ng	6	0.203254	169.645	169.441	IBD1
A03_100ng	A01_1ng	7	0.046239	158.166	158.12	IBD1
A03_100ng	A01_1ng	8	0.176818	144.692	144.516	IBD1
A03_100ng	A01_1ng	9	0.108864	141.048	140.939	IBD1
A03_100ng	A01_1ng	10	0.114308	135.351	135.237	IBD1
A03_100ng	A01_1ng	11	0.195037	134.506	134.311	IBD1
A03_100ng	A01_1ng	12	0.190052	132.966	132.776	IBD1
A03_100ng	A01_1ng	13	19.1115	114.563	95.4515	IBD1
A03_100ng	A01_1ng	14	19.0017	105.928	86.9259	IBD1
A03_100ng	A01_1ng	15	20.1516	101.887	81.7352	IBD1
A03_100ng	A01_1ng	16	0.105444	90.1004	89.9949	IBD1
A03_100ng	A01_1ng	17	0.036551	80.3232	80.2867	IBD1
A03_100ng	A01_1ng	18	0.084841	77.5768	77.4919	IBD1
A03_100ng	A01_1ng	19	0.277717	58.5786	58.3009	IBD1
A03_100ng	A01_1ng	20	0.063244	62.1395	62.0763	IBD1
A03_100ng	A01_1ng	21	9.85723	47.4573	37.6	IBD1
A03_100ng	A01_1ng	22	16.5044	50.9069	34.4025	IBD1
A03_100ng	D10_10ng	1	167.702	190.088	22.3861	IBD1
A03_100ng	D10_10ng	6	30.657	31.3282	0.671292	IBD1
A03_100ng	D10_10ng	6	32.2059	32.7529	0.546971	IBD1
A03_100ng	D10_10ng	7	121.694	139.65	17.9561	IBD1
A03_100ng	D10_10ng	16	0.105444	8.51034	8.40489	IBD1
A03_100ng	D03_10ng	1	167.023	199.265	32.2418	IBD1
A03_100ng	D03_10ng	6	30.6985	33.0364	2.33786	IBD1
A03_100ng	D03_10ng	7	121.787	139.334	17.5476	IBD1
A03_100ng	D03_10ng	10	99.6376	129.406	29.7683	IBD1
A03_100ng	D03_10ng	16	0.105444	8.51418	8.40873	IBD1
A03_100ng	D03_10ng	20	7.4882	43.2529	35.7647	IBD1
A03_100ng	A20_1ng	1	0.752721	248.011	247.258	IBD1
A03_100ng	A20_1ng	2	0.017822	242.793	242.775	IBD1
A03_100ng	A20_1ng	3	0.073912	196.675	196.601	IBD1
A03_100ng	A20_1ng	4	0.069713	189.637	189.567	IBD1
A03_100ng	A20_1ng	5	0.038139	180.076	180.038	IBD1
A03_100ng	A20_1ng	6	0.203254	169.645	169.441	IBD1
A03_100ng	A20_1ng	7	0.046239	158.166	158.12	IBD1
A03_100ng	A20_1ng	8	0.176818	144.692	144.516	IBD1
A03_100ng	A20_1ng	9	0.108864	141.048	140.939	IBD1
A03_100ng	A20_1ng	10	0.114308	135.351	135.237	IBD1
A03_100ng	A20_1ng	11	0.195037	134.506	134.311	IBD1
A03_100ng	A20_1ng	12	0.190052	132.966	132.776	IBD1
A03_100ng	A20_1ng	13	19.1115	114.563	95.4515	IBD1
A03_100ng	A20_1ng	14	19.0017	105.928	86.9259	IBD1
A03_100ng	A20_1ng	15	20.1516	101.887	81.7352	IBD1
A03_100ng	A20_1ng	16	0.105444	90.1004	89.9949	IBD1
A03_100ng	A20_1ng	17	0.036551	80.3232	80.2867	IBD1
A03_100ng	A20_1ng	18	0.084841	77.5768	77.4919	IBD1
A03_100ng	A20_1ng	19	0.277717	58.5786	58.3009	IBD1
A03_100ng	A20_1ng	20	0.063244	62.1395	62.0763	IBD1
A03_100ng	A20_1ng	21	9.85723	47.4573	37.6	IBD1
A03_100ng	A20_1ng	22	16.5044	50.9069	34.4025	IBD1
A03_100ng	D01_10ng	1	167.534	186.786	19.2518	IBD1
A03_100ng	D01_10ng	5	0.038139	23.8964	23.8583	IBD1
A03_100ng	D01_10ng	6	29.5304	32.4318	2.90142	IBD1
A03_100ng	D01_10ng	7	118.848	139.343	20.4948	IBD1
A03_100ng	D01_10ng	10	99.6477	130.341	30.6936	IBD1
A03_100ng	D01_10ng	11	21.5784	70.0457	48.4674	IBD1
A03_100ng	D01_10ng	16	0.105444	8.51418	8.40873	IBD1
A03_100ng	D01_10ng	20	6.79849	43.2529	36.4544	IBD1
A03_100ng	A03_0.5ng	1	0.752721	248.011	247.258	IBD1
A03_100ng	A03_0.5ng	2	0.017822	242.793	242.775	IBD1
A03_100ng	A03_0.5ng	3	0.073912	196.675	196.601	IBD1
A03_100ng	A03_0.5ng	4	0.069713	189.637	189.567	IBD1
A03_100ng	A03_0.5ng	5	0.038139	180.076	180.038	IBD1
A03_100ng	A03_0.5ng	6	0.203254	169.645	169.441	IBD1
A03_100ng	A03_0.5ng	7	0.046239	158.166	158.12	IBD1
A03_100ng	A03_0.5ng	8	0.176818	144.692	144.516	IBD1
A03_100ng	A03_0.5ng	9	0.108864	141.048	140.939	IBD1
A03_100ng	A03_0.5ng	10	0.114308	135.351	135.237	IBD1
A03_100ng	A03_0.5ng	11	0.195037	134.506	134.311	IBD1
A03_100ng	A03_0.5ng	12	0.190052	132.966	132.776	IBD1
A03_100ng	A03_0.5ng	13	19.1115	114.563	95.4515	IBD1
A03_100ng	A03_0.5ng	14	19.0017	105.928	86.9259	IBD1
A03_100ng	A03_0.5ng	15	20.1516	101.887	81.7352	IBD1
A03_100ng	A03_0.5ng	16	0.105444	90.1004	89.9949	IBD1
A03_100ng	A03_0.5ng	17	0.036551	80.3232	80.2867	IBD1
A03_100ng	A03_0.5ng	18	0.084841	77.5768	77.4919	IBD1
A03_100ng	A03_0.5ng	19	0.277717	58.5786	58.3009	IBD1
A03_100ng	A03_0.5ng	20	0.063244	62.1395	62.0763	IBD1
A03_100ng	A03_0.5ng	21	9.85723	47.4573	37.6	IBD1
A03_100ng	A03_0.5ng	22	16.5044	50.9069	34.4025	IBD1
A03_100ng	D10_1ng	1	167.702	190.088	22.3861	IBD1
A03_100ng	D10_1ng	6	30.657	31.3282	0.671292	IBD1
A03_100ng	D10_1ng	6	32.2059	32.7529	0.546971	IBD1
A03_100ng	D10_1ng	7	121.694	139.65	17.9561	IBD1
A03_100ng	D10_1ng	16	0.105444	8.51034	8.40489	IBD1
A03_100ng	D10_100ng	1	167.702	190.088	22.3861	IBD1
A03_100ng	D10_100ng	6	30.657	31.3282	0.671292	IBD1
A03_100ng	D10_100ng	6	32.2059	32.7529	0.546971	IBD1
A03_100ng	D10_100ng	7	121.694	139.65	17.9561	IBD1
A03_100ng	D10_100ng	16	0.105444	8.51034	8.40489	IBD1
A03_100ng	A20_0.5ng	1	0.752721	248.011	247.258	IBD1
A03_100ng	A20_0.5ng	2	0.017822	242.793	242.775	IBD1
A03_100ng	A20_0.5ng	3	0.073912	196.675	196.601	IBD1
A03_100ng	A20_0.5ng	4	0.069713	189.637	189.567	IBD1
A03_100ng	A20_0.5ng	5	0.038139	180.076	180.038	IBD1
A03_100ng	A20_0.5ng	6	0.203254	169.645	169.441	IBD1
A03_100ng	A20_0.5ng	7	0.046239	158.166	158.12	IBD1
A03_100ng	A20_0.5ng	8	0.176818	144.692	144.516	IBD1
A03_100ng	A20_0.5ng	9	0.108864	141.048	140.939	IBD1
A03_100ng	A20_0.5ng	10	0.114308	135.351	135.237	IBD1
A03_100ng	A20_0.5ng	11	0.195037	134.506	134.311	IBD1
A03_100ng	A20_0.5ng	12	0.190052	132.966	132.776	IBD1
A03_100ng	A20_0.5ng	13	19.1115	114.563	95.4515	IBD1
A03_100ng	A20_0.5ng	14	19.0017	105.928	86.9259	IBD1
A03_100ng	A20_0.5ng	15	20.1516	101.887	81.7352	IBD1
A03_100ng	A20_0.5ng	16	0.105444	90.1004	89.9949	IBD1
A03_100ng	A20_0.5ng	17	0.036551	80.3232	80.2867	IBD1
A03_100ng	A20_0.5ng	18	0.084841	77.5768	77.4919	IBD1
A03_100ng	A20_0.5ng	19	0.277717	58.5786	58.3009	IBD1
A03_100ng	A20_0.5ng	20	0.063244	62.1395	62.0763	IBD1
A03_100ng	A20_0.5ng	21	9.85723	47.4573	37.6	IBD1
A03_100ng	A20_0.5ng	22	16.5044	50.9069	34.4025	IBD1
A03_100ng	A01_0.5ng	1	0.752721	248.011	247.258	IBD1
A03_100ng	A01_0.5ng	2	0.017822	242.793	242.775	IBD1
A03_100ng	A01_0.5ng	3	0.073912	196.675	196.601	IBD1
A03_100ng	A01_0.5ng	4	0.069713	189.637	189.567	IBD1
A03_100ng	A01_0.5ng	5	0.038139	180.076	180.038	IBD1
A03_100ng	A01_0.5ng	6	0.203254	169.645	169.441	IBD1
A03_100ng	A01_0.5ng	7	0.046239	158.166	158.12	IBD1
A03_100ng	A01_0.5ng	8	0.176818	144.692	144.516	IBD1
A03_100ng	A01_0.5ng	9	0.108864	141.048	140.939	IBD1
A03_100ng	A01_0.5ng	10	0.114308	135.351	135.237	IBD1
A03_100ng	A01_0.5ng	11	0.195037	134.506	134.311	IBD1
A03_100ng	A01_0.5ng	12	0.190052	132.966	132.776	IBD1
A03_100ng	A01_0.5ng	13	19.1115	114.563	95.4515	IBD1
A03_100ng	A01_0.5ng	14	19.0017	105.928	86.9259	IBD1
A03_100ng	A01_0.5ng	15	20.1516	101.887	81.7352	IBD1
A03_100ng	A01_0.5ng	16	0.105444	90.1004	89.9949	IBD1
A03_100ng	A01_0.5ng	17	0.036551	80.3232	80.2867	IBD1
A03_100ng	A01_0.5ng	18	0.084841	77.5768	77.4919	IBD1
A03_100ng	A01_0.5ng	19	0.277717	58.5786	58.3009	IBD1
A03_100ng	A01_0.5ng	20	0.063244	62.1395	62.0763	IBD1
A03_100ng	A01_0.5ng	21	9.85723	47.4573	37.6	IBD1
A03_100ng	A01_0.5ng	22	16.5044	50.9069	34.4025	IBD1
A03_100ng	A01_150bp	1	0.752721	9.90851	9.15579	IBD1
A03_100ng	A01_150bp	1	65.4877	81.2666	15.7789	IBD1
A03_100ng	A01_150bp	1	161.961	248.011	86.0495	IBD1
A03_100ng	A01_150bp	2	20.7639	44.2981	23.5342	IBD1
A03_100ng	A01_150bp	2	76.7572	100.825	24.0681	IBD1
A03_100ng	A01_150bp	2	130.655	158.979	28.3247	IBD1
A03_100ng	A01_150bp	2	210.206	235.856	25.6502	IBD1
A03_100ng	A01_150bp	3	0.073912	9.23211	9.1582	IBD1
A03_100ng	A01_150bp	3	41.1237	59.3959	18.2722	IBD1
A03_100ng	A01_150bp	3	62.6839	110.513	47.8292	IBD1
A03_100ng	A01_150bp	3	126.041	190.592	64.551	IBD1
A03_100ng	A01_150bp	4	0.069713	57.1701	57.1004	IBD1
A03_100ng	A01_150bp	4	81.1505	95.9619	14.8114	IBD1
A03_100ng	A01_150bp	4	113.002	129.679	16.6773	IBD1
A03_100ng	A01_150bp	4	156.029	185.122	29.0924	IBD1
A03_100ng	A01_150bp	5	3.0526	18.4468	15.3942	IBD1
A03_100ng	A01_150bp	5	29.0445	77.126	48.0815	IBD1
A03_100ng	A01_150bp	5	101.815	131.965	30.15	IBD1
A03_100ng	A01_150bp	5	148.279	173.266	24.9867	IBD1
A03_100ng	A01_150bp	6	0.203254	8.88099	8.67773	IBD1
A03_100ng	A01_150bp	6	25.0609	30.4419	5.38099	IBD1
A03_100ng	A01_150bp	6	84.7992	119.432	34.6327	IBD1
A03_100ng	A01_150bp	6	148.206	162.039	13.8331	IBD1
A03_100ng	A01_150bp	7	7.80668	18.2883	10.4816	IBD1
A03_100ng	A01_150bp	7	30.2217	44.8785	14.6569	IBD1
A03_100ng	A01_150bp	7	74.4857	92.4235	17.9378	IBD1
A03_100ng	A01_150bp	8	2.46216	29.8507	27.3886	IBD1
A03_100ng	A01_150bp	8	90.8238	127.559	36.7347	IBD1
A03_100ng	A01_150bp	9	7.35455	128.8	121.446	IBD1
A03_100ng	A01_150bp	10	5.92603	14.3227	8.39663	IBD1
A03_100ng	A01_150bp	10	18.7073	53.7466	35.0393	IBD1
A03_100ng	A01_150bp	10	61.5177	72.136	10.6183	IBD1
A03_100ng	A01_150bp	10	81.6577	116.687	35.0294	IBD1
A03_100ng	A01_150bp	10	126.617	135.351	8.73372	IBD1
A03_100ng	A01_150bp	11	5.57956	39.9177	34.3381	IBD1
A03_100ng	A01_150bp	11	65.7656	80.6946	14.9291	IBD1
A03_100ng	A01_150bp	11	95.7153	134.506	38.7912	IBD1
A03_100ng	A01_150bp	12	27.1381	42.3486	15.2106	IBD1
A03_100ng	A01_150bp	12	68.49	104.02	35.5305	IBD1
A03_100ng	A01_150bp	13	25.2492	79.1325	53.8834	IBD1
A03_100ng	A01_150bp	14	35.3679	105.718	70.3505	IBD1
A03_100ng	A01_150bp	15	20.1516	35.4609	15.3093	IBD1
A03_100ng	A01_150bp	15	71.9062	91.311	19.4049	IBD1
A03_100ng	A01_150bp	16	8.34217	23.8907	15.5486	IBD1
A03_100ng	A01_150bp	16	55.1559	64.5244	9.36842	IBD1
A03_100ng	A01_150bp	17	0.036551	6.96199	6.92544	IBD1
A03_100ng	A01_150bp	17	15.5089	32.4746	16.9657	IBD1
A03_100ng	A01_150bp	18	22.1192	77.5768	55.4575	IBD1
A03_100ng	A01_150bp	19	14.9256	53.4089	38.4833	IBD1
A03_100ng	A01_150bp	20	10.1005	47.4748	37.3743	IBD1
A03_100ng	A01_150bp	21	9.85723	47.4573	37.6	IBD1
A03_100ng	A01_150bp	22	45.1293	50.9069	5.77766	IBD1
A03_100ng	D01_0.5ng	1	167.534	186.786	19.2518	IBD1
A03_100ng	D01_0.5ng	5	0.038139	23.8964	23.8583	IBD1
A03_100ng	D01_0.5ng	6	29.5304	32.4318	2.90142	IBD1
A03_100ng	D01_0.5ng	7	118.848	139.343	20.4948	IBD1
A03_100ng	D01_0.5ng	10	99.6477	130.341	30.6936	IBD1
A03_100ng	D01_0.5ng	11	21.5784	70.0457	48.4674	IBD1
A03_100ng	D01_0.5ng	16	0.105444	8.51418	8.40873	IBD1
A03_100ng	D01_0.5ng	20	6.79849	43.2529	36.4544	IBD1
A03_100ng	D01_1ng	1	167.534	186.786	19.2518	IBD1
A03_100ng	D01_1ng	5	0.038139	23.8964	23.8583	IBD1
A03_100ng	D01_1ng	6	29.5304	32.4318	2.90142	IBD1
A03_100ng	D01_1ng	7	118.848	139.343	20.4948	IBD1
A03_100ng	D01_1ng	10	99.6477	130.341	30.6936	IBD1
A03_100ng	D01_1ng	11	21.5784	70.0457	48.4674	IBD1
A03_100ng	D01_1ng	16	0.105444	8.51418	8.40873	IBD1
A03_100ng	D01_1ng	20	6.79849	43.2529	36.4544	IBD1
A03_100ng	A20_150bp	1	0.752721	47.868	47.1153	IBD1
A03_100ng	A20_150bp	1	56.8973	110.775	53.8779	IBD1
A03_100ng	A20_150bp	1	156.281	234.904	78.6228	IBD1
A03_100ng	A20_150bp	2	6.18563	114.126	107.94	IBD1
A03_100ng	A20_150bp	2	123.504	227.894	104.391	IBD1
A03_100ng	A20_150bp	2	234.652	242.793	8.14147	IBD1
A03_100ng	A20_150bp	3	0.073912	5.6816	5.60769	IBD1
A03_100ng	A20_150bp	3	12.4025	152.232	139.829	IBD1
A03_100ng	A20_150bp	3	183.643	196.675	13.0319	IBD1
A03_100ng	A20_150bp	4	7.06453	63.4877	56.4232	IBD1
A03_100ng	A20_150bp	4	88.8052	117.083	28.2778	IBD1
A03_100ng	A20_150bp	4	131.938	187.722	55.7844	IBD1
A03_100ng	A20_150bp	5	3.1934	172.957	169.764	IBD1
A03_100ng	A20_150bp	6	0.203254	31.3437	31.1404	IBD1
A03_100ng	A20_150bp	6	37.5447	135.948	98.4029	IBD1
A03_100ng	A20_150bp	6	144.304	166.74	22.4362	IBD1
A03_100ng	A20_150bp	7	0.046239	36.0618	36.0155	IBD1
A03_100ng	A20_150bp	7	51.6781	104.119	52.4408	IBD1
A03_100ng	A20_150bp	7	111.56	154.904	43.3437	IBD1
A03_100ng	A20_150bp	8	0.176818	134.228	134.051	IBD1
A03_100ng	A20_150bp	9	9.38768	141.048	131.661	IBD1
A03_100ng	A20_150bp	10	5.98784	78.6955	72.7076	IBD1
A03_100ng	A20_150bp	10	107.896	135.351	27.4553	IBD1
A03_100ng	A20_150bp	11	3.39723	67.4151	64.0178	IBD1
A03_100ng	A20_150bp	11	78.8075	120.78	41.973	IBD1
A03_100ng	A20_150bp	11	125.465	0.191619	-125.274	IBD1
A03_100ng	A20_150bp	12	2.52547	128.547	126.022	IBD1
A03_100ng	A20_150bp	13	29.2386	114.563	85.3245	IBD1
A03_100ng	A20_150bp	14	19.0017	97.9131	78.9114	IBD1
A03_100ng	A20_150bp	15	24.1784	101.887	77.7085	IBD1
A03_100ng	A20_150bp	16	0.105444	90.1004	89.9949	IBD1
A03_100ng	A20_150bp	17	0.036551	65.2998	65.2633	IBD1
A03_100ng	A20_150bp	18	6.77679	71.7463	64.9695	IBD1
A03_100ng	A20_150bp	19	0.277717	50.3963	50.1185	IBD1
A03_100ng	A20_150bp	20	1.92224	62.1395	60.2173	IBD1
A03_100ng	A20_150bp	21	20.3306	47.4573	27.1266	IBD1
A03_100ng	A20_150bp	22	16.5044	27.6603	11.1559	IBD1
A03_100ng	A20_150bp	22	43.5708	49.8766	6.30581	IBD1
A03_100ng	D03_0.5ng	1	167.023	199.265	32.2418	IBD1
A03_100ng	D03_0.5ng	6	30.6985	33.0364	2.33786	IBD1
A03_100ng	D03_0.5ng	7	121.787	139.334	17.5476	IBD1
A03_100ng	D03_0.5ng	10	99.6376	129.406	29.7683	IBD1
A03_100ng	D03_0.5ng	16	0.105444	8.51418	8.40873	IBD1
A03_100ng	D03_0.5ng	20	7.4882	43.2529	35.7647	IBD1
A03_100ng	A03_0.1ng	1	0.752721	248.011	247.258	IBD1
A03_100ng	A03_0.1ng	2	0.017822	242.793	242.775	IBD1
A03_100ng	A03_0.1ng	3	0.073912	196.675	196.601	IBD1
A03_100ng	A03_0.1ng	4	0.069713	189.637	189.567	IBD1
A03_100ng	A03_0.1ng	5	0.038139	180.076	180.038	IBD1
A03_100ng	A03_0.1ng	6	0.203254	169.645	169.441	IBD1
A03_100ng	A03_0.1ng	7	0.046239	158.166	158.12	IBD1
A03_100ng	A03_0.1ng	8	0.176818	144.692	144.516	IBD1
A03_100ng	A03_0.1ng	9	0.108864	141.048	140.939	IBD1
A03_100ng	A03_0.1ng	10	0.114308	135.351	135.237	IBD1
A03_100ng	A03_0.1ng	11	0.195037	134.506	134.311	IBD1
A03_100ng	A03_0.1ng	12	0.190052	132.966	132.776	IBD1
A03_100ng	A03_0.1ng	13	19.1115	114.563	95.4515	IBD1
A03_100ng	A03_0.1ng	14	19.0017	105.928	86.9259	IBD1
A03_100ng	A03_0.1ng	15	20.1516	101.887	81.7352	IBD1
A03_100ng	A03_0.1ng	16	0.105444	90.1004	89.9949	IBD1
A03_100ng	A03_0.1ng	17	0.036551	80.3232	80.2867	IBD1
A03_100ng	A03_0.1ng	18	0.084841	77.5768	77.4919	IBD1
A03_100ng	A03_0.1ng	19	0.277717	58.5786	58.3009	IBD1
A03_100ng	A03_0.1ng	20	0.063244	62.1395	62.0763	IBD1
A03_100ng	A03_0.1ng	21	9.85723	47.4573	37.6	IBD1
A03_100ng	A03_0.1ng	22	16.5044	50.9069	34.4025	IBD1
A03_100ng	D03_1ng	1	167.023	199.265	32.2418	IBD1
A03_100ng	D03_1ng	6	30.6985	33.0364	2.33786	IBD1
A03_100ng	D03_1ng	7	121.787	139.334	17.5476	IBD1
A03_100ng	D03_1ng	10	99.6376	129.406	29.7683	IBD1
A03_100ng	D03_1ng	16	0.105444	8.51418	8.40873	IBD1
A03_100ng	D03_1ng	20	7.4882	43.2529	35.7647	IBD1
A03_100ng	D01_0.1ng	5	0.038139	8.02405	7.98591	IBD1
A03_100ng	D01_0.1ng	7	121.106	138.81	17.7045	IBD1
A03_100ng	D01_0.1ng	10	100.148	125.636	25.4878	IBD1
A03_100ng	D01_0.1ng	11	42.6335	64.5464	21.9129	IBD1
A03_100ng	D01_0.1ng	20	7.49544	20.0658	12.5704	IBD1
A03_100ng	A01_0.1ng	1	0.752721	248.011	247.258	IBD1
A03_100ng	A01_0.1ng	2	0.017822	242.793	242.775	IBD1
A03_100ng	A01_0.1ng	3	0.073912	196.675	196.601	IBD1
A03_100ng	A01_0.1ng	4	0.069713	189.637	189.567	IBD1
A03_100ng	A01_0.1ng	5	0.038139	180.076	180.038	IBD1
A03_100ng	A01_0.1ng	6	0.203254	169.645	169.441	IBD1
A03_100ng	A01_0.1ng	7	0.046239	158.166	158.12	IBD1
A03_100ng	A01_0.1ng	8	0.176818	144.692	144.516	IBD1
A03_100ng	A01_0.1ng	9	0.108864	141.048	140.939	IBD1
A03_100ng	A01_0.1ng	10	0.114308	135.351	135.237	IBD1
A03_100ng	A01_0.1ng	11	0.195037	134.506	134.311	IBD1
A03_100ng	A01_0.1ng	12	0.190052	132.966	132.776	IBD1
A03_100ng	A01_0.1ng	13	19.1115	114.563	95.4515	IBD1
A03_100ng	A01_0.1ng	14	19.0017	105.928	86.9259	IBD1
A03_100ng	A01_0.1ng	15	20.1516	101.887	81.7352	IBD1
A03_100ng	A01_0.1ng	16	0.105444	90.1004	89.9949	IBD1
A03_100ng	A01_0.1ng	17	0.036551	80.3232	80.2867	IBD1
A03_100ng	A01_0.1ng	18	0.084841	77.5768	77.4919	IBD1
A03_100ng	A01_0.1ng	19	0.277717	58.5786	58.3009	IBD1
A03_100ng	A01_0.1ng	20	0.063244	62.1395	62.0763	IBD1
A03_100ng	A01_0.1ng	21	9.85723	47.4573	37.6	IBD1
A03_100ng	A01_0.1ng	22	16.5044	50.9069	34.4025	IBD1
A03_100ng	D03_0.1ng	7	121.787	139.298	17.511	IBD1
A03_100ng	D03_0.1ng	10	106.013	125.776	19.7623	IBD1
A03_100ng	D03_0.1ng	16	0.105444	7.85231	7.74686	IBD1
A03_100ng	A20_0.1ng	1	0.752721	7.21791	6.46518	IBD1
A03_100ng	A20_0.1ng	1	17.6659	32.2842	14.6183	IBD1
A03_100ng	A20_0.1ng	1	68.743	85.7298	16.9868	IBD1
A03_100ng	A20_0.1ng	1	95.7799	108.448	12.6683	IBD1
A03_100ng	A20_0.1ng	1	153.92	181.38	27.4599	IBD1
A03_100ng	A20_0.1ng	1	189.892	228.661	38.7689	IBD1
A03_100ng	A20_0.1ng	2	2.09958	11.8635	9.76392	IBD1
A03_100ng	A20_0.1ng	2	27.6355	204.946	177.311	IBD1
A03_100ng	A20_0.1ng	2	223.298	235.452	12.154	IBD1
A03_100ng	A20_0.1ng	3	0.073912	5.64359	5.56968	IBD1
A03_100ng	A20_0.1ng	3	10.88	113.033	102.153	IBD1
A03_100ng	A20_0.1ng	3	131.075	143.038	11.9631	IBD1
A03_100ng	A20_0.1ng	3	149.362	193.676	44.3137	IBD1
A03_100ng	A20_0.1ng	4	0.069713	54.7285	54.6588	IBD1
A03_100ng	A20_0.1ng	4	63.3584	186.638	123.28	IBD1
A03_100ng	A20_0.1ng	5	2.53929	95.6391	93.0998	IBD1
A03_100ng	A20_0.1ng	5	121.897	180.076	58.1792	IBD1
A03_100ng	A20_0.1ng	6	2.69035	20.2444	17.5541	IBD1
A03_100ng	A20_0.1ng	6	26.317	31.5753	5.25829	IBD1
A03_100ng	A20_0.1ng	6	44.2554	169.645	125.389	IBD1
A03_100ng	A20_0.1ng	7	0.046239	38.3315	38.2853	IBD1
A03_100ng	A20_0.1ng	7	46.224	100.932	54.7077	IBD1
A03_100ng	A20_0.1ng	7	109.8	130.678	20.8785	IBD1
A03_100ng	A20_0.1ng	7	147.817	158.166	10.3491	IBD1
A03_100ng	A20_0.1ng	8	0.176818	18.818	18.6412	IBD1
A03_100ng	A20_0.1ng	8	22.8767	108.813	85.9365	IBD1
A03_100ng	A20_0.1ng	8	125.574	141.228	15.6531	IBD1
A03_100ng	A20_0.1ng	9	4.85688	35.602	30.7451	IBD1
A03_100ng	A20_0.1ng	9	84.7471	136.137	51.3896	IBD1
A03_100ng	A20_0.1ng	10	6.0017	29.8053	23.8036	IBD1
A03_100ng	A20_0.1ng	10	36.7034	100.646	63.9428	IBD1
A03_100ng	A20_0.1ng	10	119.364	131.497	12.133	IBD1
A03_100ng	A20_0.1ng	11	18.7927	43.3059	24.5131	IBD1
A03_100ng	A20_0.1ng	11	64.3773	92.6926	28.3152	IBD1
A03_100ng	A20_0.1ng	11	102.828	134.506	31.6784	IBD1
A03_100ng	A20_0.1ng	12	0.190052	109.094	108.904	IBD1
A03_100ng	A20_0.1ng	13	28.368	113.092	84.7236	IBD1
A03_100ng	A20_0.1ng	14	25.2155	52.4544	27.2389	IBD1
A03_100ng	A20_0.1ng	14	62.7235	100.043	37.3199	IBD1
A03_100ng	A20_0.1ng	15	29.4385	71.0089	41.5704	IBD1
A03_100ng	A20_0.1ng	15	90.7675	96.6042	5.83672	IBD1
A03_100ng	A20_0.1ng	16	3.14062	10.3463	7.20572	IBD1
A03_100ng	A20_0.1ng	16	52.1378	84.2858	32.1481	IBD1
A03_100ng	A20_0.1ng	17	0.036551	9.41373	9.37718	IBD1
A03_100ng	A20_0.1ng	17	15.4814	78.2793	62.798	IBD1
A03_100ng	A20_0.1ng	18	6.54398	71.7463	65.2024	IBD1
A03_100ng	A20_0.1ng	19	17.3905	40.3257	22.9352	IBD1
A03_100ng	A20_0.1ng	19	49.2533	54.9862	5.73298	IBD1
A03_100ng	A20_0.1ng	20	2.82505	61.8816	59.0565	IBD1
A03_100ng	A20_0.1ng	21	9.85723	32.2878	22.4305	IBD1
A03_100ng	A20_0.1ng	22	16.5044	31.0119	14.5075	IBD1
A03_100ng	D03_150bp	1	167.041	186.632	19.5915	IBD1
A03_100ng	D03_150bp	6	32.2059	32.9963	0.790353	IBD1
A03_100ng	D03_150bp	7	121.787	139.343	17.5566	IBD1
A03_100ng	D03_150bp	10	107.903	129.214	21.3109	IBD1
A03_100ng	D03_150bp	20	16.6542	43.2529	26.5988	IBD1
A03_100ng	A03_1500bp	1	0.752721	248.011	247.258	IBD1
A03_100ng	A03_1500bp	2	0.017822	242.793	242.775	IBD1
A03_100ng	A03_1500bp	3	0.073912	196.675	196.601	IBD1
A03_100ng	A03_1500bp	4	0.069713	189.637	189.567	IBD1
A03_100ng	A03_1500bp	5	0.038139	180.076	180.038	IBD1
A03_100ng	A03_1500bp	6	0.203254	169.645	169.441	IBD1
A03_100ng	A03_1500bp	7	0.046239	158.166	158.12	IBD1
A03_100ng	A03_1500bp	8	0.176818	144.692	144.516	IBD1
A03_100ng	A03_1500bp	9	0.108864	141.048	140.939	IBD1
A03_100ng	A03_1500bp	10	0.114308	135.351	135.237	IBD1
A03_100ng	A03_1500bp	11	0.195037	134.506	134.311	IBD1
A03_100ng	A03_1500bp	12	0.190052	132.966	132.776	IBD1
A03_100ng	A03_1500bp	13	19.1115	114.563	95.4515	IBD1
A03_100ng	A03_1500bp	14	19.0017	105.928	86.9259	IBD1
A03_100ng	A03_1500bp	15	20.1516	101.887	81.7352	IBD1
A03_100ng	A03_1500bp	16	0.105444	90.1004	89.9949	IBD1
A03_100ng	A03_1500bp	17	0.036551	80.3232	80.2867	IBD1
A03_100ng	A03_1500bp	18	0.084841	77.5768	77.4919	IBD1
A03_100ng	A03_1500bp	19	0.277717	58.5786	58.3009	IBD1
A03_100ng	A03_1500bp	20	0.063244	62.1395	62.0763	IBD1
A03_100ng	A03_1500bp	21	9.85723	47.4573	37.6	IBD1
A03_100ng	A03_1500bp	22	16.5044	50.9069	34.4025	IBD1
A03_100ng	A20_1500bp	1	0.752721	248.011	247.258	IBD1
A03_100ng	A20_1500bp	2	0.017822	242.793	242.775	IBD1
A03_100ng	A20_1500bp	3	0.073912	196.675	196.601	IBD1
A03_100ng	A20_1500bp	4	0.069713	189.637	189.567	IBD1
A03_100ng	A20_1500bp	5	0.038139	180.076	180.038	IBD1
A03_100ng	A20_1500bp	6	0.203254	169.645	169.441	IBD1
A03_100ng	A20_1500bp	7	0.046239	158.166	158.12	IBD1
A03_100ng	A20_1500bp	8	0.176818	144.692	144.516	IBD1
A03_100ng	A20_1500bp	9	0.108864	141.048	140.939	IBD1
A03_100ng	A20_1500bp	10	0.114308	135.351	135.237	IBD1
A03_100ng	A20_1500bp	11	0.195037	134.506	134.311	IBD1
A03_100ng	A20_1500bp	12	0.190052	132.966	132.776	IBD1
A03_100ng	A20_1500bp	13	19.1115	114.563	95.4515	IBD1
A03_100ng	A20_1500bp	14	19.0017	105.928	86.9259	IBD1
A03_100ng	A20_1500bp	15	20.1516	101.887	81.7352	IBD1
A03_100ng	A20_1500bp	16	0.105444	90.1004	89.9949	IBD1
A03_100ng	A20_1500bp	17	0.036551	80.3232	80.2867	IBD1
A03_100ng	A20_1500bp	18	0.084841	77.5768	77.4919	IBD1
A03_100ng	A20_1500bp	19	0.277717	58.5786	58.3009	IBD1
A03_100ng	A20_1500bp	20	0.063244	62.1395	62.0763	IBD1
A03_100ng	A20_1500bp	21	9.85723	47.4573	37.6	IBD1
A03_100ng	A20_1500bp	22	16.5044	50.9069	34.4025	IBD1
A03_100ng	D10_0.5ng	1	167.702	190.1	22.3976	IBD1
A03_100ng	D10_0.5ng	6	30.657	31.3282	0.671292	IBD1
A03_100ng	D10_0.5ng	6	32.2059	32.7529	0.546971	IBD1
A03_100ng	D10_0.5ng	7	121.694	139.65	17.9561	IBD1
A03_100ng	D10_0.5ng	16	0.105444	8.51034	8.40489	IBD1
A03_100ng	A01_1500bp	1	0.752721	248.011	247.258	IBD1
A03_100ng	A01_1500bp	2	0.017822	242.793	242.775	IBD1
A03_100ng	A01_1500bp	3	0.073912	196.675	196.601	IBD1
A03_100ng	A01_1500bp	4	0.069713	189.637	189.567	IBD1
A03_100ng	A01_1500bp	5	0.038139	180.076	180.038	IBD1
A03_100ng	A01_1500bp	6	0.203254	169.645	169.441	IBD1
A03_100ng	A01_1500bp	7	0.046239	158.166	158.12	IBD1
A03_100ng	A01_1500bp	8	0.176818	144.692	144.516	IBD1
A03_100ng	A01_1500bp	9	0.108864	141.048	140.939	IBD1
A03_100ng	A01_1500bp	10	0.114308	135.351	135.237	IBD1
A03_100ng	A01_1500bp	11	0.195037	134.506	134.311	IBD1
A03_100ng	A01_1500bp	12	0.190052	132.966	132.776	IBD1
A03_100ng	A01_1500bp	13	19.1115	114.563	95.4515	IBD1
A03_100ng	A01_1500bp	14	19.0017	105.928	86.9259	IBD1
A03_100ng	A01_1500bp	15	20.1516	101.887	81.7352	IBD1
A03_100ng	A01_1500bp	16	0.105444	90.1004	89.9949	IBD1
A03_100ng	A01_1500bp	17	0.036551	80.3232	80.2867	IBD1
A03_100ng	A01_1500bp	18	0.084841	77.5768	77.4919	IBD1
A03_100ng	A01_1500bp	19	0.277717	58.5786	58.3009	IBD1
A03_100ng	A01_1500bp	20	0.063244	62.1395	62.0763	IBD1
A03_100ng	A01_1500bp	21	9.85723	47.4573	37.6	IBD1
A03_100ng	A01_1500bp	22	16.5044	50.9069	34.4025	IBD1
A03_100ng	D01_1500bp	1	167.534	186.786	19.2518	IBD1
A03_100ng	D01_1500bp	5	0.038139	23.8964	23.8583	IBD1
A03_100ng	D01_1500bp	6	29.5304	32.4318	2.90142	IBD1
A03_100ng	D01_1500bp	7	118.848	139.343	20.4948	IBD1
A03_100ng	D01_1500bp	10	99.6477	130.341	30.6936	IBD1
A03_100ng	D01_1500bp	11	21.5784	70.0457	48.4674	IBD1
A03_100ng	D01_1500bp	16	0.105444	8.51418	8.40873	IBD1
A03_100ng	D01_1500bp	20	6.79849	43.2529	36.4544	IBD1
A03_100ng	A03_800bp	1	0.752721	248.011	247.258	IBD1
A03_100ng	A03_800bp	2	0.017822	242.793	242.775	IBD1
A03_100ng	A03_800bp	3	0.073912	196.675	196.601	IBD1
A03_100ng	A03_800bp	4	0.069713	189.637	189.567	IBD1
A03_100ng	A03_800bp	5	0.038139	180.076	180.038	IBD1
A03_100ng	A03_800bp	6	0.203254	169.645	169.441	IBD1
A03_100ng	A03_800bp	7	0.046239	158.166	158.12	IBD1
A03_100ng	A03_800bp	8	0.176818	144.692	144.516	IBD1
A03_100ng	A03_800bp	9	0.108864	141.048	140.939	IBD1
A03_100ng	A03_800bp	10	0.114308	135.351	135.237	IBD1
A03_100ng	A03_800bp	11	0.195037	134.506	134.311	IBD1
A03_100ng	A03_800bp	12	0.190052	132.966	132.776	IBD1
A03_100ng	A03_800bp	13	19.1115	114.563	95.4515	IBD1
A03_100ng	A03_800bp	14	19.0017	105.928	86.9259	IBD1
A03_100ng	A03_800bp	15	20.1516	101.887	81.7352	IBD1
A03_100ng	A03_800bp	16	0.105444	90.1004	89.9949	IBD1
A03_100ng	A03_800bp	17	0.036551	80.3232	80.2867	IBD1
A03_100ng	A03_800bp	18	0.084841	77.5768	77.4919	IBD1
A03_100ng	A03_800bp	19	0.277717	58.5786	58.3009	IBD1
A03_100ng	A03_800bp	20	0.063244	62.1395	62.0763	IBD1
A03_100ng	A03_800bp	21	9.85723	47.4573	37.6	IBD1
A03_100ng	A03_800bp	22	16.5044	50.9069	34.4025	IBD1
A03_100ng	D10_1500bp	1	167.702	190.088	22.3861	IBD1
A03_100ng	D10_1500bp	6	30.657	31.3282	0.671292	IBD1
A03_100ng	D10_1500bp	6	32.2059	32.7529	0.546971	IBD1
A03_100ng	D10_1500bp	7	121.694	139.65	17.9561	IBD1
A03_100ng	D10_1500bp	16	0.105444	8.51034	8.40489	IBD1
A03_100ng	D03_1500bp	1	167.023	199.265	32.2418	IBD1
A03_100ng	D03_1500bp	6	30.6985	33.0364	2.33786	IBD1
A03_100ng	D03_1500bp	7	121.787	139.334	17.5476	IBD1
A03_100ng	D03_1500bp	10	99.6376	129.406	29.7683	IBD1
A03_100ng	D03_1500bp	16	0.105444	8.51418	8.40873	IBD1
A03_100ng	D03_1500bp	20	7.4882	43.2529	35.7647	IBD1
A03_100ng	A01_800bp	1	0.752721	248.011	247.258	IBD1
A03_100ng	A01_800bp	2	0.017822	242.793	242.775	IBD1
A03_100ng	A01_800bp	3	0.073912	196.675	196.601	IBD1
A03_100ng	A01_800bp	4	0.069713	189.637	189.567	IBD1
A03_100ng	A01_800bp	5	0.038139	180.076	180.038	IBD1
A03_100ng	A01_800bp	6	0.203254	169.645	169.441	IBD1
A03_100ng	A01_800bp	7	0.046239	158.166	158.12	IBD1
A03_100ng	A01_800bp	8	0.176818	144.692	144.516	IBD1
A03_100ng	A01_800bp	9	0.108864	141.048	140.939	IBD1
A03_100ng	A01_800bp	10	0.114308	135.351	135.237	IBD1
A03_100ng	A01_800bp	11	0.195037	134.506	134.311	IBD1
A03_100ng	A01_800bp	12	0.190052	132.966	132.776	IBD1
A03_100ng	A01_800bp	13	19.1115	114.563	95.4515	IBD1
A03_100ng	A01_800bp	14	19.0017	105.928	86.9259	IBD1
A03_100ng	A01_800bp	15	20.1516	101.887	81.7352	IBD1
A03_100ng	A01_800bp	16	0.105444	90.1004	89.9949	IBD1
A03_100ng	A01_800bp	17	0.036551	80.3232	80.2867	IBD1
A03_100ng	A01_800bp	18	0.084841	77.5768	77.4919	IBD1
A03_100ng	A01_800bp	19	0.277717	58.5786	58.3009	IBD1
A03_100ng	A01_800bp	20	0.063244	62.1395	62.0763	IBD1
A03_100ng	A01_800bp	21	9.85723	47.4573	37.6	IBD1
A03_100ng	A01_800bp	22	16.5044	50.9069	34.4025	IBD1
A03_100ng	D10_0.1ng	1	168.382	187.059	18.6772	IBD1
A03_100ng	D01_800bp	1	167.534	186.786	19.2518	IBD1
A03_100ng	D01_800bp	5	0.038139	23.8964	23.8583	IBD1
A03_100ng	D01_800bp	6	29.5304	32.4318	2.90142	IBD1
A03_100ng	D01_800bp	7	118.769	139.343	20.5738	IBD1
A03_100ng	D01_800bp	10	99.6477	130.341	30.6936	IBD1
A03_100ng	D01_800bp	11	21.5784	70.0457	48.4674	IBD1
A03_100ng	D01_800bp	16	0.105444	8.51418	8.40873	IBD1
A03_100ng	D01_800bp	20	6.79849	43.2529	36.4544	IBD1
A03_100ng	A20_400bp	1	0.752721	248.011	247.258	IBD1
A03_100ng	A20_400bp	2	0.017822	242.793	242.775	IBD1
A03_100ng	A20_400bp	3	0.073912	196.675	196.601	IBD1
A03_100ng	A20_400bp	4	0.069713	189.637	189.567	IBD1
A03_100ng	A20_400bp	5	0.038139	180.076	180.038	IBD1
A03_100ng	A20_400bp	6	0.203254	169.645	169.441	IBD1
A03_100ng	A20_400bp	7	0.046239	158.166	158.12	IBD1
A03_100ng	A20_400bp	8	0.176818	144.692	144.516	IBD1
A03_100ng	A20_400bp	9	0.108864	141.048	140.939	IBD1
A03_100ng	A20_400bp	10	0.114308	135.351	135.237	IBD1
A03_100ng	A20_400bp	11	0.195037	134.506	134.311	IBD1
A03_100ng	A20_400bp	12	0.190052	132.966	132.776	IBD1
A03_100ng	A20_400bp	13	19.1115	114.563	95.4515	IBD1
A03_100ng	A20_400bp	14	19.0017	105.928	86.9259	IBD1
A03_100ng	A20_400bp	15	20.1516	101.887	81.7352	IBD1
A03_100ng	A20_400bp	16	0.105444	90.1004	89.9949	IBD1
A03_100ng	A20_400bp	17	0.036551	80.3232	80.2867	IBD1
A03_100ng	A20_400bp	18	0.084841	77.5768	77.4919	IBD1
A03_100ng	A20_400bp	19	0.277717	58.5786	58.3009	IBD1
A03_100ng	A20_400bp	20	0.063244	62.1395	62.0763	IBD1
A03_100ng	A20_400bp	21	9.85723	47.4573	37.6	IBD1
A03_100ng	A20_400bp	22	16.5044	50.9069	34.4025	IBD1
A03_100ng	A03_400bp	1	0.752721	248.011	247.258	IBD1
A03_100ng	A03_400bp	2	0.017822	242.793	242.775	IBD1
A03_100ng	A03_400bp	3	0.073912	196.675	196.601	IBD1
A03_100ng	A03_400bp	4	0.069713	189.637	189.567	IBD1
A03_100ng	A03_400bp	5	0.038139	180.076	180.038	IBD1
A03_100ng	A03_400bp	6	0.203254	169.645	169.441	IBD1
A03_100ng	A03_400bp	7	0.046239	158.166	158.12	IBD1
A03_100ng	A03_400bp	8	0.176818	144.692	144.516	IBD1
A03_100ng	A03_400bp	9	0.108864	141.048	140.939	IBD1
A03_100ng	A03_400bp	10	0.114308	135.351	135.237	IBD1
A03_100ng	A03_400bp	11	0.195037	134.506	134.311	IBD1
A03_100ng	A03_400bp	12	0.190052	132.966	132.776	IBD1
A03_100ng	A03_400bp	13	19.1115	114.563	95.4515	IBD1
A03_100ng	A03_400bp	14	19.0017	105.928	86.9259	IBD1
A03_100ng	A03_400bp	15	20.1516	101.887	81.7352	IBD1
A03_100ng	A03_400bp	16	0.105444	90.1004	89.9949	IBD1
A03_100ng	A03_400bp	17	0.036551	80.3232	80.2867	IBD1
A03_100ng	A03_400bp	18	0.084841	77.5768	77.4919	IBD1
A03_100ng	A03_400bp	19	0.277717	58.5786	58.3009	IBD1
A03_100ng	A03_400bp	20	0.063244	62.1395	62.0763	IBD1
A03_100ng	A03_400bp	21	9.85723	47.4573	37.6	IBD1
A03_100ng	A03_400bp	22	16.5044	50.9069	34.4025	IBD1
A03_100ng	A01_400bp	1	0.752721	248.011	247.258	IBD1
A03_100ng	A01_400bp	2	0.017822	242.793	242.775	IBD1
A03_100ng	A01_400bp	3	0.073912	196.675	196.601	IBD1
A03_100ng	A01_400bp	4	0.069713	189.637	189.567	IBD1
A03_100ng	A01_400bp	5	0.038139	180.076	180.038	IBD1
A03_100ng	A01_400bp	6	0.203254	169.645	169.441	IBD1
A03_100ng	A01_400bp	7	0.046239	158.166	158.12	IBD1
A03_100ng	A01_400bp	8	0.176818	144.692	144.516	IBD1
A03_100ng	A01_400bp	9	0.108864	141.048	140.939	IBD1
A03_100ng	A01_400bp	10	0.114308	135.351	135.237	IBD1
A03_100ng	A01_400bp	11	0.195037	134.506	134.311	IBD1
A03_100ng	A01_400bp	12	0.190052	132.966	132.776	IBD1
A03_100ng	A01_400bp	13	19.1115	114.563	95.4515	IBD1
A03_100ng	A01_400bp	14	19.0017	105.928	86.9259	IBD1
A03_100ng	A01_400bp	15	20.1516	101.887	81.7352	IBD1
A03_100ng	A01_400bp	16	0.105444	90.1004	89.9949	IBD1
A03_100ng	A01_400bp	17	0.036551	80.3232	80.2867	IBD1
A03_100ng	A01_400bp	18	0.084841	77.5768	77.4919	IBD1
A03_100ng	A01_400bp	19	0.277717	58.5786	58.3009	IBD1
A03_100ng	A01_400bp	20	0.063244	62.1395	62.0763	IBD1
A03_100ng	A01_400bp	21	9.85723	47.4573	37.6	IBD1
A03_100ng	A01_400bp	22	16.5044	50.9069	34.4025	IBD1
A03_100ng	A20_800bp	1	0.752721	248.011	247.258	IBD1
A03_100ng	A20_800bp	2	0.017822	242.793	242.775	IBD1
A03_100ng	A20_800bp	3	0.073912	196.675	196.601	IBD1
A03_100ng	A20_800bp	4	0.069713	189.637	189.567	IBD1
A03_100ng	A20_800bp	5	0.038139	180.076	180.038	IBD1
A03_100ng	A20_800bp	6	0.203254	169.645	169.441	IBD1
A03_100ng	A20_800bp	7	0.046239	158.166	158.12	IBD1
A03_100ng	A20_800bp	8	0.176818	144.692	144.516	IBD1
A03_100ng	A20_800bp	9	0.108864	141.048	140.939	IBD1
A03_100ng	A20_800bp	10	0.114308	135.351	135.237	IBD1
A03_100ng	A20_800bp	11	0.195037	134.506	134.311	IBD1
A03_100ng	A20_800bp	12	0.190052	132.966	132.776	IBD1
A03_100ng	A20_800bp	13	19.1115	114.563	95.4515	IBD1
A03_100ng	A20_800bp	14	19.0017	105.928	86.9259	IBD1
A03_100ng	A20_800bp	15	20.1516	101.887	81.7352	IBD1
A03_100ng	A20_800bp	16	0.105444	90.1004	89.9949	IBD1
A03_100ng	A20_800bp	17	0.036551	80.3232	80.2867	IBD1
A03_100ng	A20_800bp	18	0.084841	77.5768	77.4919	IBD1
A03_100ng	A20_800bp	19	0.277717	58.5786	58.3009	IBD1
A03_100ng	A20_800bp	20	0.063244	62.1395	62.0763	IBD1
A03_100ng	A20_800bp	21	9.85723	47.4573	37.6	IBD1
A03_100ng	A20_800bp	22	16.5044	50.9069	34.4025	IBD1
A03_100ng	D01_400bp	1	167.534	187.988	20.4538	IBD1
A03_100ng	D01_400bp	5	0.038139	24.1155	24.0773	IBD1
A03_100ng	D01_400bp	6	29.5304	32.4318	2.90142	IBD1
A03_100ng	D01_400bp	7	118.769	139.343	20.5738	IBD1
A03_100ng	D01_400bp	10	99.6477	130.341	30.6936	IBD1
A03_100ng	D01_400bp	11	21.5784	70.0457	48.4674	IBD1
A03_100ng	D01_400bp	16	0.105444	9.66171	9.55627	IBD1
A03_100ng	D01_400bp	20	6.79849	43.2529	36.4544	IBD1
A03_100ng	D10_800bp	1	167.702	190.088	22.3861	IBD1
A03_100ng	D10_800bp	6	30.657	31.3282	0.671292	IBD1
A03_100ng	D10_800bp	6	32.2059	32.7529	0.546971	IBD1
A03_100ng	D10_800bp	7	121.694	139.65	17.9561	IBD1
A03_100ng	D10_800bp	16	0.105444	8.51034	8.40489	IBD1
A03_100ng	D03_800bp	1	167.023	199.265	32.2418	IBD1
A03_100ng	D03_800bp	6	30.6985	33.0365	2.33796	IBD1
A03_100ng	D03_800bp	7	121.787	139.334	17.5476	IBD1
A03_100ng	D03_800bp	10	99.6376	129.406	29.7683	IBD1
A03_100ng	D03_800bp	16	0.105444	8.51418	8.40873	IBD1
A03_100ng	D03_800bp	20	7.4882	43.2529	35.7647	IBD1
D01_100ng	D03_100ng	1	0.752721	248.011	247.258	IBD1
D01_100ng	D03_100ng	2	0.017822	242.793	242.775	IBD1
D01_100ng	D03_100ng	3	0.073912	196.675	196.601	IBD1
D01_100ng	D03_100ng	4	0.069713	189.637	189.567	IBD1
D01_100ng	D03_100ng	5	0.038139	180.076	180.038	IBD1
D01_100ng	D03_100ng	6	0.203254	169.645	169.441	IBD1
D01_100ng	D03_100ng	7	0.046239	158.166	158.12	IBD1
D01_100ng	D03_100ng	8	0.176818	144.692	144.516	IBD1
D01_100ng	D03_100ng	9	0.108864	141.048	140.939	IBD1
D01_100ng	D03_100ng	10	0.114308	135.351	135.237	IBD1
D01_100ng	D03_100ng	11	0.195037	134.506	134.311	IBD1
D01_100ng	D03_100ng	12	0.190052	132.966	132.776	IBD1
D01_100ng	D03_100ng	13	19.1115	114.563	95.4515	IBD1
D01_100ng	D03_100ng	14	19.0017	105.928	86.9259	IBD1
D01_100ng	D03_100ng	15	20.1516	101.887	81.7352	IBD1
D01_100ng	D03_100ng	16	0.105444	90.1004	89.9949	IBD1
D01_100ng	D03_100ng	17	0.036551	80.3232	80.2867	IBD1
D01_100ng	D03_100ng	18	0.084841	77.5768	77.4919	IBD1
D01_100ng	D03_100ng	19	0.277717	58.5786	58.3009	IBD1
D01_100ng	D03_100ng	20	0.063244	62.1395	62.0763	IBD1
D01_100ng	D03_100ng	21	9.85723	47.4573	37.6	IBD1
D01_100ng	D03_100ng	22	16.5044	50.9069	34.4025	IBD1
A03_100ng	D03_400bp	1	167.023	199.265	32.2418	IBD1
A03_100ng	D03_400bp	6	30.6985	33.9282	3.22964	IBD1
A03_100ng	D03_400bp	7	121.787	139.334	17.5476	IBD1
A03_100ng	D03_400bp	10	99.6376	129.406	29.7683	IBD1
A03_100ng	D03_400bp	16	0.105444	8.51418	8.40873	IBD1
A03_100ng	D03_400bp	20	7.4882	43.2529	35.7647	IBD1
D01_100ng	A20_100ng	1	167.638	186.126	18.4885	IBD1
D01_100ng	A20_100ng	5	0.038139	24.8402	24.802	IBD1
D01_100ng	A20_100ng	6	29.3857	32.6531	3.26742	IBD1
D01_100ng	A20_100ng	16	1.25975	11.1667	9.90694	IBD1
D01_100ng	A01_100ng	1	58.2254	116.584	58.3582	IBD1
D01_100ng	A01_100ng	1	168.079	186.651	18.5714	IBD1
D01_100ng	A01_100ng	2	28.6614	64.9116	36.2502	IBD1
D01_100ng	A01_100ng	3	17.4215	29.5445	12.123	IBD1
D01_100ng	A01_100ng	3	63.1381	72.0031	8.86494	IBD1
D01_100ng	A01_100ng	3	81.2697	111.57	30.3006	IBD1
D01_100ng	A01_100ng	4	0.069713	14.9318	14.8621	IBD1
D01_100ng	A01_100ng	4	80.2558	96.2026	15.9468	IBD1
D01_100ng	A01_100ng	5	0.038139	23.8964	23.8583	IBD1
D01_100ng	A01_100ng	5	160.375	180.076	19.7009	IBD1
D01_100ng	A01_100ng	6	30.3647	31.3234	0.958682	IBD1
D01_100ng	A01_100ng	6	32.1968	32.7243	0.5275	IBD1
D01_100ng	A01_100ng	6	161.09	169.645	8.55471	IBD1
D01_100ng	A01_100ng	7	119.409	141.908	22.4991	IBD1
D01_100ng	A01_100ng	9	7.88386	25.5603	17.6765	IBD1
D01_100ng	A01_100ng	9	38.5543	116.17	77.6159	IBD1
D01_100ng	A01_100ng	10	72.3295	129.122	56.793	IBD1
D01_100ng	A01_100ng	11	21.9134	70.0289	48.1155	IBD1
D01_100ng	A01_100ng	14	29.7236	64.8881	35.1644	IBD1
D01_100ng	A01_100ng	15	35.1175	79.2833	44.1658	IBD1
D01_100ng	A01_100ng	15	92.5674	101.887	9.31941	IBD1
D01_100ng	A01_100ng	16	0.105444	10.4344	10.3289	IBD1
D01_100ng	A01_100ng	16	78.9402	85.9759	7.03567	IBD1
D01_100ng	A01_100ng	17	55.1087	70.9142	15.8055	IBD1
D01_100ng	A01_100ng	18	33.8618	77.5078	43.646	IBD1
D01_100ng	A01_100ng	20	6.79849	62.1395	55.341	IBD1
D01_100ng	D10_100ng	1	164.51	234.565	70.055	IBD1
D01_100ng	D10_100ng	2	228.09	242.793	14.7031	IBD1
D01_100ng	D10_100ng	3	0.073912	5.96533	5.89142	IBD1
D01_100ng	D10_100ng	3	123.4	153.367	29.9673	IBD1
D01_100ng	D10_100ng	4	1.6476	90.8575	89.2099	IBD1
D01_100ng	D10_100ng	5	0.038139	173.524	173.485	IBD1
D01_100ng	D10_100ng	6	30.4317	32.4115	1.97983	IBD1
D01_100ng	D10_100ng	6	47.2218	169.645	122.423	IBD1
D01_100ng	D10_100ng	7	22.3939	158.166	135.772	IBD1
D01_100ng	D10_100ng	8	8.9874	144.302	135.314	IBD1
D01_100ng	D10_100ng	10	0.114308	78.8563	78.742	IBD1
D01_100ng	D10_100ng	10	127.701	135.351	7.65056	IBD1
D01_100ng	D10_100ng	11	0.195037	68.5495	68.3545	IBD1
D01_100ng	D10_100ng	12	0.190052	9.91016	9.72011	IBD1
D01_100ng	D10_100ng	12	127.513	132.966	5.45383	IBD1
D01_100ng	D10_100ng	13	19.1115	31.9981	12.8866	IBD1
D01_100ng	D10_100ng	14	19.0017	54.059	35.0573	IBD1
D01_100ng	D10_100ng	15	20.1516	92.8063	72.6547	IBD1
D01_100ng	D10_100ng	16	0.105444	90.1004	89.9949	IBD1
D01_100ng	D10_100ng	17	0.036551	56.883	56.8464	IBD1
D01_100ng	D10_100ng	18	64.7194	77.5768	12.8574	IBD1
D01_100ng	D10_100ng	21	9.85723	47.4573	37.6	IBD1
D01_100ng	A03_150bp	1	167.593	185.987	18.3946	IBD1
D01_100ng	A03_150bp	5	6.34948	17.2289	10.8794	IBD1
D01_100ng	A03_150bp	6	29.9113	32.6746	2.76332	IBD1
D01_100ng	A03_150bp	7	119	138.519	19.5186	IBD1
D01_100ng	A03_150bp	10	117.961	128.871	10.9102	IBD1
D01_100ng	A03_150bp	11	21.5248	70.0289	48.5041	IBD1
D01_100ng	A03_150bp	16	0.105444	9.66171	9.55627	IBD1
D01_100ng	A03_150bp	20	15.9601	43.2529	27.2928	IBD1
D01_100ng	D01_10ng	1	0.752721	248.011	247.258	IBD1
D01_100ng	D01_10ng	2	0.017822	242.793	242.775	IBD1
D01_100ng	D01_10ng	3	0.073912	196.675	196.601	IBD1
D01_100ng	D01_10ng	4	0.069713	189.637	189.567	IBD1
D01_100ng	D01_10ng	5	0.038139	180.076	180.038	IBD1
D01_100ng	D01_10ng	6	0.203254	169.645	169.441	IBD1
D01_100ng	D01_10ng	7	0.046239	158.166	158.12	IBD1
D01_100ng	D01_10ng	8	0.176818	144.692	144.516	IBD1
D01_100ng	D01_10ng	9	0.108864	141.048	140.939	IBD1
D01_100ng	D01_10ng	10	0.114308	135.351	135.237	IBD1
D01_100ng	D01_10ng	11	0.195037	134.506	134.311	IBD1
D01_100ng	D01_10ng	12	0.190052	132.966	132.776	IBD1
D01_100ng	D01_10ng	13	19.1115	114.563	95.4515	IBD1
D01_100ng	D01_10ng	14	19.0017	105.928	86.9259	IBD1
D01_100ng	D01_10ng	15	20.1516	101.887	81.7352	IBD1
D01_100ng	D01_10ng	16	0.105444	90.1004	89.9949	IBD1
D01_100ng	D01_10ng	17	0.036551	80.3232	80.2867	IBD1
D01_100ng	D01_10ng	18	0.084841	77.5768	77.4919	IBD1
D01_100ng	D01_10ng	19	0.277717	58.5786	58.3009	IBD1
D01_100ng	D01_10ng	20	0.063244	62.1395	62.0763	IBD1
D01_100ng	D01_10ng	21	9.85723	47.4573	37.6	IBD1
D01_100ng	D01_10ng	22	16.5044	50.9069	34.4025	IBD1
D01_100ng	D03_10ng	1	0.752721	248.011	247.258	IBD1
D01_100ng	D03_10ng	2	0.017822	242.793	242.775	IBD1
D01_100ng	D03_10ng	3	0.073912	196.675	196.601	IBD1
D01_100ng	D03_10ng	4	0.069713	189.637	189.567	IBD1
D01_100ng	D03_10ng	5	0.038139	180.076	180.038	IBD1
D01_100ng	D03_10ng	6	0.203254	169.645	169.441	IBD1
D01_100ng	D03_10ng	7	0.046239	158.166	158.12	IBD1
D01_100ng	D03_10ng	8	0.176818	144.692	144.516	IBD1
D01_100ng	D03_10ng	9	0.108864	141.048	140.939	IBD1
D01_100ng	D03_10ng	10	0.114308	135.351	135.237	IBD1
D01_100ng	D03_10ng	11	0.195037	134.506	134.311	IBD1
D01_100ng	D03_10ng	12	0.190052	132.966	132.776	IBD1
D01_100ng	D03_10ng	13	19.1115	114.563	95.4515	IBD1
D01_100ng	D03_10ng	14	19.0017	105.928	86.9259	IBD1
D01_100ng	D03_10ng	15	20.1516	101.887	81.7352	IBD1
D01_100ng	D03_10ng	16	0.105444	90.1004	89.9949	IBD1
D01_100ng	D03_10ng	17	0.036551	80.3232	80.2867	IBD1
D01_100ng	D03_10ng	18	0.084841	77.5768	77.4919	IBD1
D01_100ng	D03_10ng	19	0.277717	58.5786	58.3009	IBD1
D01_100ng	D03_10ng	20	0.063244	62.1395	62.0763	IBD1
D01_100ng	D03_10ng	21	9.85723	47.4573	37.6	IBD1
D01_100ng	D03_10ng	22	16.5044	50.9069	34.4025	IBD1
D01_100ng	A03_10ng	1	167.534	186.786	19.2518	IBD1
D01_100ng	A03_10ng	5	0.038139	23.8964	23.8583	IBD1
D01_100ng	A03_10ng	6	29.5304	32.4318	2.90142	IBD1
D01_100ng	A03_10ng	7	118.848	139.343	20.4948	IBD1
D01_100ng	A03_10ng	10	99.6477	130.341	30.6936	IBD1
D01_100ng	A03_10ng	11	21.5784	70.0457	48.4674	IBD1
D01_100ng	A03_10ng	16	0.105444	8.51418	8.40873	IBD1
D01_100ng	A03_10ng	20	6.79849	43.2529	36.4544	IBD1
D01_100ng	A20_10ng	1	167.638	186.126	18.4885	IBD1
D01_100ng	A20_10ng	5	0.038139	24.8402	24.802	IBD1
D01_100ng	A20_10ng	6	29.3857	32.6531	3.26742	IBD1
D01_100ng	A20_10ng	16	1.25975	11.1667	9.90694	IBD1
D01_100ng	A01_10ng	1	58.2254	116.584	58.3582	IBD1
D01_100ng	A01_10ng	1	168.079	186.651	18.5714	IBD1
D01_100ng	A01_10ng	2	28.6614	64.9116	36.2502	IBD1
D01_100ng	A01_10ng	3	17.4215	29.5445	12.123	IBD1
D01_100ng	A01_10ng	3	63.1381	72.0031	8.86494	IBD1
D01_100ng	A01_10ng	3	86.9064	111.57	24.6639	IBD1
D01_100ng	A01_10ng	4	0.069713	14.9318	14.8621	IBD1
D01_100ng	A01_10ng	4	80.2558	96.2026	15.9468	IBD1
D01_100ng	A01_10ng	5	0.038139	23.8964	23.8583	IBD1
D01_100ng	A01_10ng	5	160.375	180.076	19.7009	IBD1
D01_100ng	A01_10ng	6	30.3647	31.3234	0.958682	IBD1
D01_100ng	A01_10ng	6	32.1968	32.7243	0.5275	IBD1
D01_100ng	A01_10ng	6	161.09	169.645	8.55471	IBD1
D01_100ng	A01_10ng	7	119.409	141.908	22.4991	IBD1
D01_100ng	A01_10ng	9	7.88386	25.5603	17.6765	IBD1
D01_100ng	A01_10ng	9	38.5543	116.17	77.6159	IBD1
D01_100ng	A01_10ng	10	72.3295	129.122	56.793	IBD1
D01_100ng	A01_10ng	11	21.9134	70.0289	48.1155	IBD1
D01_100ng	A01_10ng	14	29.7236	64.8881	35.1644	IBD1
D01_100ng	A01_10ng	15	35.1175	79.2833	44.1658	IBD1
D01_100ng	A01_10ng	15	92.5674	101.887	9.31941	IBD1
D01_100ng	A01_10ng	16	0.105444	10.4344	10.3289	IBD1
D01_100ng	A01_10ng	16	78.9402	85.9759	7.03567	IBD1
D01_100ng	A01_10ng	17	55.1087	70.9142	15.8055	IBD1
D01_100ng	A01_10ng	18	33.8618	77.5078	43.646	IBD1
D01_100ng	A01_10ng	20	6.79849	62.1395	55.341	IBD1
A03_100ng	D10_400bp	1	167.702	190.088	22.3861	IBD1
A03_100ng	D10_400bp	6	30.657	31.3282	0.671292	IBD1
A03_100ng	D10_400bp	6	32.2059	32.7529	0.546971	IBD1
A03_100ng	D10_400bp	7	121.694	141.673	19.9791	IBD1
A03_100ng	D10_400bp	16	0.105444	8.51034	8.40489	IBD1
D01_100ng	D10_10ng	1	164.51	234.565	70.055	IBD1
D01_100ng	D10_10ng	2	228.09	242.793	14.7031	IBD1
D01_100ng	D10_10ng	3	0.073912	5.96533	5.89142	IBD1
D01_100ng	D10_10ng	3	123.4	153.367	29.9673	IBD1
D01_100ng	D10_10ng	4	1.6476	90.8575	89.2099	IBD1
D01_100ng	D10_10ng	5	0.038139	173.524	173.485	IBD1
D01_100ng	D10_10ng	6	30.4317	32.4115	1.97983	IBD1
D01_100ng	D10_10ng	6	47.2218	169.645	122.423	IBD1
D01_100ng	D10_10ng	7	22.3939	158.166	135.772	IBD1
D01_100ng	D10_10ng	8	8.9874	144.302	135.314	IBD1
D01_100ng	D10_10ng	10	0.114308	78.8563	78.742	IBD1
D01_100ng	D10_10ng	10	127.701	135.351	7.65056	IBD1
D01_100ng	D10_10ng	11	0.195037	68.5495	68.3545	IBD1
D01_100ng	D10_10ng	12	0.190052	9.91016	9.72011	IBD1
D01_100ng	D10_10ng	12	127.513	132.966	5.45383	IBD1
D01_100ng	D10_10ng	13	19.1115	31.9981	12.8866	IBD1
D01_100ng	D10_10ng	14	19.0017	54.059	35.0573	IBD1
D01_100ng	D10_10ng	15	20.1516	92.8063	72.6547	IBD1
D01_100ng	D10_10ng	16	0.105444	90.1004	89.9949	IBD1
D01_100ng	D10_10ng	17	0.036551	56.883	56.8464	IBD1
D01_100ng	D10_10ng	18	64.7194	77.5768	12.8574	IBD1
D01_100ng	D10_10ng	21	9.85723	47.4573	37.6	IBD1
D01_100ng	D01_1ng	1	0.752721	248.011	247.258	IBD1
D01_100ng	D01_1ng	2	0.017822	242.793	242.775	IBD1
D01_100ng	D01_1ng	3	0.073912	196.675	196.601	IBD1
D01_100ng	D01_1ng	4	0.069713	189.637	189.567	IBD1
D01_100ng	D01_1ng	5	0.038139	180.076	180.038	IBD1
D01_100ng	D01_1ng	6	0.203254	169.645	169.441	IBD1
D01_100ng	D01_1ng	7	0.046239	158.166	158.12	IBD1
D01_100ng	D01_1ng	8	0.176818	144.692	144.516	IBD1
D01_100ng	D01_1ng	9	0.108864	141.048	140.939	IBD1
D01_100ng	D01_1ng	10	0.114308	135.351	135.237	IBD1
D01_100ng	D01_1ng	11	0.195037	134.506	134.311	IBD1
D01_100ng	D01_1ng	12	0.190052	132.966	132.776	IBD1
D01_100ng	D01_1ng	13	19.1115	114.563	95.4515	IBD1
D01_100ng	D01_1ng	14	19.0017	105.928	86.9259	IBD1
D01_100ng	D01_1ng	15	20.1516	101.887	81.7352	IBD1
D01_100ng	D01_1ng	16	0.105444	90.1004	89.9949	IBD1
D01_100ng	D01_1ng	17	0.036551	80.3232	80.2867	IBD1
D01_100ng	D01_1ng	18	0.084841	77.5768	77.4919	IBD1
D01_100ng	D01_1ng	19	0.277717	58.5786	58.3009	IBD1
D01_100ng	D01_1ng	20	0.063244	62.1395	62.0763	IBD1
D01_100ng	D01_1ng	21	9.85723	47.4573	37.6	IBD1
D01_100ng	D01_1ng	22	16.5044	50.9069	34.4025	IBD1
D01_100ng	A03_1ng	1	167.534	186.786	19.2518	IBD1
D01_100ng	A03_1ng	5	0.038139	23.8964	23.8583	IBD1
D01_100ng	A03_1ng	6	29.5304	32.4318	2.90142	IBD1
D01_100ng	A03_1ng	7	118.848	139.343	20.4948	IBD1
D01_100ng	A03_1ng	10	99.6477	130.341	30.6936	IBD1
D01_100ng	A03_1ng	11	21.5784	70.0457	48.4674	IBD1
D01_100ng	A03_1ng	16	0.105444	8.51418	8.40873	IBD1
D01_100ng	A03_1ng	20	6.79849	43.2529	36.4544	IBD1
D01_100ng	D03_1ng	1	0.752721	248.011	247.258	IBD1
D01_100ng	D03_1ng	2	0.017822	242.793	242.775	IBD1
D01_100ng	D03_1ng	3	0.073912	196.675	196.601	IBD1
D01_100ng	D03_1ng	4	0.069713	189.637	189.567	IBD1
D01_100ng	D03_1ng	5	0.038139	180.076	180.038	IBD1
D01_100ng	D03_1ng	6	0.203254	169.645	169.441	IBD1
D01_100ng	D03_1ng	7	0.046239	158.166	158.12	IBD1
D01_100ng	D03_1ng	8	0.176818	144.692	144.516	IBD1
D01_100ng	D03_1ng	9	0.108864	141.048	140.939	IBD1
D01_100ng	D03_1ng	10	0.114308	135.351	135.237	IBD1
D01_100ng	D03_1ng	11	0.195037	134.506	134.311	IBD1
D01_100ng	D03_1ng	12	0.190052	132.966	132.776	IBD1
D01_100ng	D03_1ng	13	19.1115	114.563	95.4515	IBD1
D01_100ng	D03_1ng	14	19.0017	105.928	86.9259	IBD1
D01_100ng	D03_1ng	15	20.1516	101.887	81.7352	IBD1
D01_100ng	D03_1ng	16	0.105444	90.1004	89.9949	IBD1
D01_100ng	D03_1ng	17	0.036551	80.3232	80.2867	IBD1
D01_100ng	D03_1ng	18	0.084841	77.5768	77.4919	IBD1
D01_100ng	D03_1ng	19	0.277717	58.5786	58.3009	IBD1
D01_100ng	D03_1ng	20	0.063244	62.1395	62.0763	IBD1
D01_100ng	D03_1ng	21	9.85723	47.4573	37.6	IBD1
D01_100ng	D03_1ng	22	16.5044	50.9069	34.4025	IBD1
D01_100ng	D01_150bp	1	0.752721	248.011	247.258	IBD1
D01_100ng	D01_150bp	2	0.017822	242.957	242.939	IBD1
D01_100ng	D01_150bp	3	0.073912	196.675	196.601	IBD1
D01_100ng	D01_150bp	4	0.069713	189.637	189.567	IBD1
D01_100ng	D01_150bp	5	0.038139	180.076	180.038	IBD1
D01_100ng	D01_150bp	6	0.203254	169.645	169.441	IBD1
D01_100ng	D01_150bp	7	0.046239	158.166	158.12	IBD1
D01_100ng	D01_150bp	8	0.176818	144.692	144.516	IBD1
D01_100ng	D01_150bp	9	0.108864	141.048	140.939	IBD1
D01_100ng	D01_150bp	10	0.114308	135.351	135.237	IBD1
D01_100ng	D01_150bp	11	0.195037	134.506	134.311	IBD1
D01_100ng	D01_150bp	12	0.190052	132.966	132.776	IBD1
D01_100ng	D01_150bp	13	19.1115	114.563	95.4515	IBD1
D01_100ng	D01_150bp	14	19.0017	105.928	86.9259	IBD1
D01_100ng	D01_150bp	15	20.1516	101.887	81.7352	IBD1
D01_100ng	D01_150bp	16	0.105444	90.1004	89.9949	IBD1
D01_100ng	D01_150bp	17	0.036551	80.3232	80.2867	IBD1
D01_100ng	D01_150bp	18	0.084841	77.5768	77.4919	IBD1
D01_100ng	D01_150bp	19	0.277717	58.5786	58.3009	IBD1
D01_100ng	D01_150bp	20	0.063244	62.1395	62.0763	IBD1
D01_100ng	D01_150bp	21	9.85723	47.4573	37.6	IBD1
D01_100ng	D01_150bp	22	16.5044	50.9069	34.4025	IBD1
D01_100ng	A01_1ng	1	58.2254	116.584	58.3582	IBD1
D01_100ng	A01_1ng	1	168.079	186.651	18.5714	IBD1
D01_100ng	A01_1ng	2	28.6614	64.9116	36.2502	IBD1
D01_100ng	A01_1ng	3	17.4215	29.5445	12.123	IBD1
D01_100ng	A01_1ng	3	63.1381	72.0031	8.86494	IBD1
D01_100ng	A01_1ng	3	86.9064	111.57	24.6639	IBD1
D01_100ng	A01_1ng	4	0.069713	14.9318	14.8621	IBD1
D01_100ng	A01_1ng	4	80.2558	96.2026	15.9468	IBD1
D01_100ng	A01_1ng	5	0.038139	23.8964	23.8583	IBD1
D01_100ng	A01_1ng	5	160.375	180.076	19.7009	IBD1
D01_100ng	A01_1ng	6	30.3647	31.3234	0.958682	IBD1
D01_100ng	A01_1ng	6	32.1968	32.7243	0.5275	IBD1
D01_100ng	A01_1ng	6	161.09	169.645	8.55471	IBD1
D01_100ng	A01_1ng	7	119.409	141.908	22.4991	IBD1
D01_100ng	A01_1ng	9	7.88386	25.5603	17.6765	IBD1
D01_100ng	A01_1ng	9	38.5543	116.17	77.6159	IBD1
D01_100ng	A01_1ng	10	72.3295	129.122	56.793	IBD1
D01_100ng	A01_1ng	11	21.9134	70.0289	48.1155	IBD1
D01_100ng	A01_1ng	14	29.7236	64.8881	35.1644	IBD1
D01_100ng	A01_1ng	15	35.1175	79.2833	44.1658	IBD1
D01_100ng	A01_1ng	15	92.5674	101.887	9.31941	IBD1
D01_100ng	A01_1ng	16	0.105444	10.4344	10.3289	IBD1
D01_100ng	A01_1ng	16	78.9402	85.9759	7.03567	IBD1
D01_100ng	A01_1ng	17	55.1087	70.9142	15.8055	IBD1
D01_100ng	A01_1ng	18	33.8618	77.5078	43.646	IBD1
D01_100ng	A01_1ng	20	6.79849	62.1395	55.341	IBD1
D01_100ng	D01_0.5ng	1	0.752721	248.011	247.258	IBD1
D01_100ng	D01_0.5ng	2	0.017822	242.793	242.775	IBD1
D01_100ng	D01_0.5ng	3	0.073912	196.675	196.601	IBD1
D01_100ng	D01_0.5ng	4	0.069713	189.637	189.567	IBD1
D01_100ng	D01_0.5ng	5	0.038139	180.076	180.038	IBD1
D01_100ng	D01_0.5ng	6	0.203254	169.645	169.441	IBD1
D01_100ng	D01_0.5ng	7	0.046239	158.166	158.12	IBD1
D01_100ng	D01_0.5ng	8	0.176818	144.692	144.516	IBD1
D01_100ng	D01_0.5ng	9	0.108864	141.048	140.939	IBD1
D01_100ng	D01_0.5ng	10	0.114308	135.351	135.237	IBD1
D01_100ng	D01_0.5ng	11	0.195037	134.506	134.311	IBD1
D01_100ng	D01_0.5ng	12	0.190052	132.966	132.776	IBD1
D01_100ng	D01_0.5ng	13	19.1115	114.563	95.4515	IBD1
D01_100ng	D01_0.5ng	14	19.0017	105.928	86.9259	IBD1
D01_100ng	D01_0.5ng	15	20.1516	101.887	81.7352	IBD1
D01_100ng	D01_0.5ng	16	0.105444	90.1004	89.9949	IBD1
D01_100ng	D01_0.5ng	17	0.036551	80.3232	80.2867	IBD1
D01_100ng	D01_0.5ng	18	0.084841	77.5768	77.4919	IBD1
D01_100ng	D01_0.5ng	19	0.277717	58.5786	58.3009	IBD1
D01_100ng	D01_0.5ng	20	0.063244	62.1395	62.0763	IBD1
D01_100ng	D01_0.5ng	21	9.85723	47.4573	37.6	IBD1
D01_100ng	D01_0.5ng	22	16.5044	50.9069	34.4025	IBD1
D01_100ng	A20_1ng	1	167.638	186.126	18.4885	IBD1
D01_100ng	A20_1ng	5	0.038139	24.8402	24.802	IBD1
D01_100ng	A20_1ng	6	29.3857	32.6531	3.26742	IBD1
D01_100ng	A20_1ng	16	1.25975	11.1667	9.90694	IBD1
D01_100ng	D10_1ng	1	164.51	234.565	70.055	IBD1
D01_100ng	D10_1ng	2	228.09	242.793	14.7031	IBD1
D01_100ng	D10_1ng	3	0.073912	5.96533	5.89142	IBD1
D01_100ng	D10_1ng	3	123.4	153.367	29.9673	IBD1
D01_100ng	D10_1ng	4	1.6476	90.8575	89.2099	IBD1
D01_100ng	D10_1ng	5	0.038139	173.524	173.485	IBD1
D01_100ng	D10_1ng	6	30.4317	32.4115	1.97983	IBD1
D01_100ng	D10_1ng	6	47.2218	169.645	122.423	IBD1
D01_100ng	D10_1ng	7	22.3939	158.166	135.772	IBD1
D01_100ng	D10_1ng	8	8.9874	144.302	135.314	IBD1
D01_100ng	D10_1ng	10	0.114308	78.8563	78.742	IBD1
D01_100ng	D10_1ng	10	127.701	135.351	7.65056	IBD1
D01_100ng	D10_1ng	11	0.195037	68.5495	68.3545	IBD1
D01_100ng	D10_1ng	12	0.190052	9.91016	9.72011	IBD1
D01_100ng	D10_1ng	12	127.513	132.966	5.45383	IBD1
D01_100ng	D10_1ng	13	19.1115	31.9981	12.8866	IBD1
D01_100ng	D10_1ng	13	109.505	114.563	5.05767	IBD1
D01_100ng	D10_1ng	14	19.0017	54.059	35.0573	IBD1
D01_100ng	D10_1ng	15	20.1516	92.8063	72.6547	IBD1
D01_100ng	D10_1ng	16	0.105444	90.1004	89.9949	IBD1
D01_100ng	D10_1ng	17	0.036551	56.883	56.8464	IBD1
D01_100ng	D10_1ng	18	64.7194	77.5768	12.8574	IBD1
D01_100ng	D10_1ng	21	9.85723	47.4573	37.6	IBD1
D01_100ng	D03_0.5ng	1	0.752721	248.011	247.258	IBD1
D01_100ng	D03_0.5ng	2	0.017822	242.793	242.775	IBD1
D01_100ng	D03_0.5ng	3	0.073912	196.675	196.601	IBD1
D01_100ng	D03_0.5ng	4	0.069713	189.637	189.567	IBD1
D01_100ng	D03_0.5ng	5	0.038139	180.076	180.038	IBD1
D01_100ng	D03_0.5ng	6	0.203254	169.645	169.441	IBD1
D01_100ng	D03_0.5ng	7	0.046239	158.166	158.12	IBD1
D01_100ng	D03_0.5ng	8	0.176818	144.692	144.516	IBD1
D01_100ng	D03_0.5ng	9	0.108864	141.048	140.939	IBD1
D01_100ng	D03_0.5ng	10	0.114308	135.351	135.237	IBD1
D01_100ng	D03_0.5ng	11	0.195037	134.506	134.311	IBD1
D01_100ng	D03_0.5ng	12	0.190052	132.966	132.776	IBD1
D01_100ng	D03_0.5ng	13	19.1115	114.563	95.4515	IBD1
D01_100ng	D03_0.5ng	14	19.0017	105.928	86.9259	IBD1
D01_100ng	D03_0.5ng	15	20.1516	101.887	81.7352	IBD1
D01_100ng	D03_0.5ng	16	0.105444	90.1004	89.9949	IBD1
D01_100ng	D03_0.5ng	17	0.036551	80.3232	80.2867	IBD1
D01_100ng	D03_0.5ng	18	0.084841	77.5768	77.4919	IBD1
D01_100ng	D03_0.5ng	19	0.277717	58.5786	58.3009	IBD1
D01_100ng	D03_0.5ng	20	0.063244	62.1395	62.0763	IBD1
D01_100ng	D03_0.5ng	21	9.85723	47.4573	37.6	IBD1
D01_100ng	D03_0.5ng	22	16.5044	50.9069	34.4025	IBD1
D01_100ng	A01_0.5ng	1	58.2254	116.584	58.3582	IBD1
D01_100ng	A01_0.5ng	1	168.079	186.651	18.5714	IBD1
D01_100ng	A01_0.5ng	2	28.6614	64.9116	36.2502	IBD1
D01_100ng	A01_0.5ng	3	17.4215	29.5445	12.123	IBD1
D01_100ng	A01_0.5ng	3	63.1381	72.0031	8.86494	IBD1
D01_100ng	A01_0.5ng	3	86.9064	111.57	24.6639	IBD1
D01_100ng	A01_0.5ng	4	0.069713	14.9318	14.8621	IBD1
D01_100ng	A01_0.5ng	4	80.2558	96.2026	15.9468	IBD1
D01_100ng	A01_0.5ng	5	0.038139	23.8964	23.8583	IBD1
D01_100ng	A01_0.5ng	5	160.375	180.076	19.7009	IBD1
D01_100ng	A01_0.5ng	6	30.3647	31.3234	0.958682	IBD1
D01_100ng	A01_0.5ng	6	32.1968	32.7243	0.5275	IBD1
D01_100ng	A01_0.5ng	6	161.09	169.645	8.55471	IBD1
D01_100ng	A01_0.5ng	7	119.409	141.908	22.4991	IBD1
D01_100ng	A01_0.5ng	9	7.88386	25.5603	17.6765	IBD1
D01_100ng	A01_0.5ng	9	38.5543	116.17	77.6159	IBD1
D01_100ng	A01_0.5ng	10	72.3295	129.122	56.793	IBD1
D01_100ng	A01_0.5ng	11	21.9134	70.0289	48.1155	IBD1
D01_100ng	A01_0.5ng	14	29.7236	64.8881	35.1644	IBD1
D01_100ng	A01_0.5ng	15	35.1175	79.2833	44.1658	IBD1
D01_100ng	A01_0.5ng	15	92.5674	101.887	9.31941	IBD1
D01_100ng	A01_0.5ng	16	0.105444	10.4344	10.3289	IBD1
D01_100ng	A01_0.5ng	16	78.9402	85.9759	7.03567	IBD1
D01_100ng	A01_0.5ng	17	55.1087	70.9142	15.8055	IBD1
D01_100ng	A01_0.5ng	18	33.8618	77.5336	43.6718	IBD1
D01_100ng	A01_0.5ng	20	6.79849	62.1395	55.341	IBD1
D01_100ng	A03_0.5ng	1	167.534	186.786	19.2518	IBD1
D01_100ng	A03_0.5ng	5	0.038139	23.8964	23.8583	IBD1
D01_100ng	A03_0.5ng	6	29.5304	32.4318	2.90142	IBD1
D01_100ng	A03_0.5ng	7	118.848	139.343	20.4948	IBD1
D01_100ng	A03_0.5ng	10	99.6477	130.341	30.6936	IBD1
D01_100ng	A03_0.5ng	11	21.5784	70.0457	48.4674	IBD1
D01_100ng	A03_0.5ng	16	0.105444	8.51418	8.40873	IBD1
D01_100ng	A03_0.5ng	20	6.79849	43.2529	36.4544	IBD1
D01_100ng	A20_0.5ng	1	167.638	186.126	18.4885	IBD1
D01_100ng	A20_0.5ng	5	0.038139	24.8402	24.802	IBD1
D01_100ng	A20_0.5ng	6	29.3857	32.6531	3.26742	IBD1
D01_100ng	A20_0.5ng	16	1.25975	11.1667	9.90694	IBD1
D01_100ng	A01_150bp	1	68.5674	109.821	41.2539	IBD1
D01_100ng	A01_150bp	2	38.4953	52.325	13.8297	IBD1
D01_100ng	A01_150bp	3	18.8877	29.5445	10.6569	IBD1
D01_100ng	A01_150bp	3	63.1381	72.1338	8.99565	IBD1
D01_100ng	A01_150bp	5	3.0526	13.5165	10.4639	IBD1
D01_100ng	A01_150bp	9	8.93858	25.5603	16.6217	IBD1
D01_100ng	A01_150bp	9	38.9184	98.401	59.4827	IBD1
D01_100ng	A01_150bp	10	92.2465	126.231	33.9849	IBD1
D01_100ng	A01_150bp	11	22.544	64.25	41.706	IBD1
D01_100ng	A01_150bp	14	29.7236	63.7678	34.0442	IBD1
D01_100ng	A01_150bp	15	44.4936	56.8317	12.3381	IBD1
D01_100ng	A01_150bp	15	93.019	99.3015	6.28257	IBD1
D01_100ng	A01_150bp	16	79.2725	85.7357	6.46311	IBD1
D01_100ng	A01_150bp	18	34.9093	55.4307	20.5214	IBD1
D01_100ng	A01_150bp	20	8.86572	23.0508	14.1851	IBD1
D01_100ng	A01_150bp	20	45.5369	60.4449	14.908	IBD1
D01_100ng	D01_0.1ng	1	0.752721	248.011	247.258	IBD1
D01_100ng	D01_0.1ng	2	0.017822	242.793	242.775	IBD1
D01_100ng	D01_0.1ng	3	0.073912	196.675	196.601	IBD1
D01_100ng	D01_0.1ng	4	0.069713	189.637	189.567	IBD1
D01_100ng	D01_0.1ng	5	0.038139	180.076	180.038	IBD1
D01_100ng	D01_0.1ng	6	0.203254	169.645	169.441	IBD1
D01_100ng	D01_0.1ng	7	0.046239	158.166	158.12	IBD1
D01_100ng	D01_0.1ng	8	0.176818	144.692	144.516	IBD1
D01_100ng	D01_0.1ng	9	0.108864	141.048	140.939	IBD1
D01_100ng	D01_0.1ng	10	0.114308	135.351	135.237	IBD1
D01_100ng	D01_0.1ng	11	0.195037	134.506	134.311	IBD1
D01_100ng	D01_0.1ng	12	0.190052	132.966	132.776	IBD1
D01_100ng	D01_0.1ng	13	19.1115	114.563	95.4515	IBD1
D01_100ng	D01_0.1ng	14	19.0017	105.928	86.9259	IBD1
D01_100ng	D01_0.1ng	15	20.1516	101.887	81.7352	IBD1
D01_100ng	D01_0.1ng	16	0.105444	90.1004	89.9949	IBD1
D01_100ng	D01_0.1ng	17	0.036551	80.3232	80.2867	IBD1
D01_100ng	D01_0.1ng	18	0.084841	77.5768	77.4919	IBD1
D01_100ng	D01_0.1ng	19	0.277717	58.5786	58.3009	IBD1
D01_100ng	D01_0.1ng	20	0.063244	62.1395	62.0763	IBD1
D01_100ng	D01_0.1ng	21	9.85723	47.4573	37.6	IBD1
D01_100ng	D01_0.1ng	22	16.5044	50.9069	34.4025	IBD1
D01_100ng	D10_0.5ng	1	164.51	234.565	70.055	IBD1
D01_100ng	D10_0.5ng	2	228.289	242.793	14.5041	IBD1
D01_100ng	D10_0.5ng	3	0.073912	5.96533	5.89142	IBD1
D01_100ng	D10_0.5ng	3	123.4	153.367	29.9673	IBD1
D01_100ng	D10_0.5ng	4	1.6476	90.8575	89.2099	IBD1
D01_100ng	D10_0.5ng	5	0.038139	173.524	173.485	IBD1
D01_100ng	D10_0.5ng	6	30.4317	32.4115	1.97983	IBD1
D01_100ng	D10_0.5ng	6	47.1777	169.645	122.467	IBD1
D01_100ng	D10_0.5ng	7	22.3939	158.166	135.772	IBD1
D01_100ng	D10_0.5ng	8	8.9874	144.302	135.314	IBD1
D01_100ng	D10_0.5ng	10	0.114308	78.8563	78.742	IBD1
D01_100ng	D10_0.5ng	10	127.701	135.351	7.65056	IBD1
D01_100ng	D10_0.5ng	11	0.195037	68.5495	68.3545	IBD1
D01_100ng	D10_0.5ng	12	0.190052	9.91016	9.72011	IBD1
D01_100ng	D10_0.5ng	12	127.513	132.966	5.45383	IBD1
D01_100ng	D10_0.5ng	13	19.1115	31.9981	12.8866	IBD1
D01_100ng	D10_0.5ng	14	19.0017	54.059	35.0573	IBD1
D01_100ng	D10_0.5ng	15	20.1516	92.8063	72.6547	IBD1
D01_100ng	D10_0.5ng	16	0.105444	90.1004	89.9949	IBD1
D01_100ng	D10_0.5ng	17	0.036551	60.4219	60.3854	IBD1
D01_100ng	D10_0.5ng	18	64.7194	77.5768	12.8574	IBD1
D01_100ng	D10_0.5ng	21	9.85723	47.4573	37.6	IBD1
D01_100ng	A20_150bp	1	167.638	184.92	17.2825	IBD1
D01_100ng	A20_150bp	5	2.98408	17.794	14.81	IBD1
D01_100ng	A20_150bp	6	30.7005	31.3508	0.650308	IBD1
D01_100ng	A03_0.1ng	5	3.36158	24.1155	20.7539	IBD1
D01_100ng	A03_0.1ng	6	31.4384	32.4088	0.970452	IBD1
D01_100ng	A03_0.1ng	10	108.789	129.526	20.7372	IBD1
D01_100ng	A03_0.1ng	11	27.7269	70.0457	42.3188	IBD1
D01_100ng	A03_0.1ng	16	0.105444	7.91449	7.80905	IBD1
D01_100ng	A03_0.1ng	20	6.79849	23.9875	17.189	IBD1
D01_100ng	A20_0.1ng	5	5.88158	24.8402	18.9586	IBD1
D01_100ng	A20_0.1ng	6	29.929	31.4169	1.48791	IBD1
D01_100ng	A01_0.1ng	1	58.2254	116.584	58.3582	IBD1
D01_100ng	A01_0.1ng	1	168.079	186.651	18.5714	IBD1
D01_100ng	A01_0.1ng	2	28.6614	64.9116	36.2502	IBD1
D01_100ng	A01_0.1ng	3	17.4215	29.5445	12.123	IBD1
D01_100ng	A01_0.1ng	3	63.1381	72.0031	8.86494	IBD1
D01_100ng	A01_0.1ng	3	81.2697	111.57	30.3006	IBD1
D01_100ng	A01_0.1ng	4	0.069713	14.9318	14.8621	IBD1
D01_100ng	A01_0.1ng	4	80.2558	96.2026	15.9468	IBD1
D01_100ng	A01_0.1ng	5	0.038139	23.8964	23.8583	IBD1
D01_100ng	A01_0.1ng	5	160.375	180.076	19.7009	IBD1
D01_100ng	A01_0.1ng	6	30.3647	31.3234	0.958682	IBD1
D01_100ng	A01_0.1ng	6	32.1968	32.7243	0.5275	IBD1
D01_100ng	A01_0.1ng	6	161.09	169.645	8.55471	IBD1
D01_100ng	A01_0.1ng	7	119.409	141.908	22.4991	IBD1
D01_100ng	A01_0.1ng	9	7.88386	25.5603	17.6765	IBD1
D01_100ng	A01_0.1ng	9	38.5543	116.17	77.6159	IBD1
D01_100ng	A01_0.1ng	10	72.3295	129.122	56.793	IBD1
D01_100ng	A01_0.1ng	11	21.9134	70.0289	48.1155	IBD1
D01_100ng	A01_0.1ng	14	29.7236	64.8881	35.1644	IBD1
D01_100ng	A01_0.1ng	15	35.1175	79.2833	44.1658	IBD1
D01_100ng	A01_0.1ng	15	92.5674	101.887	9.31941	IBD1
D01_100ng	A01_0.1ng	16	0.105444	10.4344	10.3289	IBD1
D01_100ng	A01_0.1ng	16	78.9402	85.9759	7.03567	IBD1
D01_100ng	A01_0.1ng	17	55.1087	70.5369	15.4282	IBD1
D01_100ng	A01_0.1ng	18	33.8618	77.5336	43.6718	IBD1
D01_100ng	A01_0.1ng	20	6.79849	62.1395	55.341	IBD1
D01_100ng	D01_1500bp	1	0.752721	248.011	247.258	IBD1
D01_100ng	D01_1500bp	2	0.017822	242.793	242.775	IBD1
D01_100ng	D01_1500bp	3	0.073912	196.675	196.601	IBD1
D01_100ng	D01_1500bp	4	0.069713	189.637	189.567	IBD1
D01_100ng	D01_1500bp	5	0.038139	180.076	180.038	IBD1
D01_100ng	D01_1500bp	6	0.203254	169.645	169.441	IBD1
D01_100ng	D01_1500bp	7	0.046239	158.166	158.12	IBD1
D01_100ng	D01_1500bp	8	0.176818	144.692	144.516	IBD1
D01_100ng	D01_1500bp	9	0.108864	141.048	140.939	IBD1
D01_100ng	D01_1500bp	10	0.114308	135.351	135.237	IBD1
D01_100ng	D01_1500bp	11	0.195037	134.506	134.311	IBD1
D01_100ng	D01_1500bp	12	0.190052	132.966	132.776	IBD1
D01_100ng	D01_1500bp	13	19.1115	114.563	95.4515	IBD1
D01_100ng	D01_1500bp	14	19.0017	105.928	86.9259	IBD1
D01_100ng	D01_1500bp	15	20.1516	101.887	81.7352	IBD1
D01_100ng	D01_1500bp	16	0.105444	90.1004	89.9949	IBD1
D01_100ng	D01_1500bp	17	0.036551	80.3232	80.2867	IBD1
D01_100ng	D01_1500bp	18	0.084841	77.5768	77.4919	IBD1
D01_100ng	D01_1500bp	19	0.277717	58.5786	58.3009	IBD1
D01_100ng	D01_1500bp	20	0.063244	62.1395	62.0763	IBD1
D01_100ng	D01_1500bp	21	9.85723	47.4573	37.6	IBD1
D01_100ng	D01_1500bp	22	16.5044	50.9069	34.4025	IBD1
D01_100ng	D03_1500bp	1	0.752721	248.011	247.258	IBD1
D01_100ng	D03_1500bp	2	0.017822	242.793	242.775	IBD1
D01_100ng	D03_1500bp	3	0.073912	196.675	196.601	IBD1
D01_100ng	D03_1500bp	4	0.069713	189.637	189.567	IBD1
D01_100ng	D03_1500bp	5	0.038139	180.076	180.038	IBD1
D01_100ng	D03_1500bp	6	0.203254	169.645	169.441	IBD1
D01_100ng	D03_1500bp	7	0.046239	158.166	158.12	IBD1
D01_100ng	D03_1500bp	8	0.176818	144.692	144.516	IBD1
D01_100ng	D03_1500bp	9	0.108864	141.048	140.939	IBD1
D01_100ng	D03_1500bp	10	0.114308	135.351	135.237	IBD1
D01_100ng	D03_1500bp	11	0.195037	134.506	134.311	IBD1
D01_100ng	D03_1500bp	12	0.190052	132.966	132.776	IBD1
D01_100ng	D03_1500bp	13	19.1115	114.563	95.4515	IBD1
D01_100ng	D03_1500bp	14	19.0017	105.928	86.9259	IBD1
D01_100ng	D03_1500bp	15	20.1516	101.887	81.7352	IBD1
D01_100ng	D03_1500bp	16	0.105444	90.1004	89.9949	IBD1
D01_100ng	D03_1500bp	17	0.036551	80.3232	80.2867	IBD1
D01_100ng	D03_1500bp	18	0.084841	77.5768	77.4919	IBD1
D01_100ng	D03_1500bp	19	0.277717	58.5786	58.3009	IBD1
D01_100ng	D03_1500bp	20	0.063244	62.1395	62.0763	IBD1
D01_100ng	D03_1500bp	21	9.85723	47.4573	37.6	IBD1
D01_100ng	D03_1500bp	22	16.5044	50.9069	34.4025	IBD1
D01_100ng	D10_0.1ng	1	174.99	202.094	27.1038	IBD1
D01_100ng	D10_0.1ng	1	209.077	223.629	14.5513	IBD1
D01_100ng	D10_0.1ng	3	124.764	147.459	22.6954	IBD1
D01_100ng	D10_0.1ng	4	25.8781	78.5621	52.684	IBD1
D01_100ng	D10_0.1ng	5	10.0324	115.118	105.086	IBD1
D01_100ng	D10_0.1ng	6	47.2218	73.5559	26.3341	IBD1
D01_100ng	D10_0.1ng	6	122.868	158.865	35.9967	IBD1
D01_100ng	D10_0.1ng	7	46.232	66.8939	20.6619	IBD1
D01_100ng	D10_0.1ng	7	91.7388	141.805	50.0658	IBD1
D01_100ng	D10_0.1ng	8	16.9191	26.3264	9.4073	IBD1
D01_100ng	D10_0.1ng	8	40.7918	82.4026	41.6108	IBD1
D01_100ng	D10_0.1ng	8	102.484	135.954	33.47	IBD1
D01_100ng	D10_0.1ng	10	12.4332	26.6367	14.2035	IBD1
D01_100ng	D10_0.1ng	10	50.0348	71.4321	21.3973	IBD1
D01_100ng	D10_0.1ng	11	1.95153	40.08	38.1285	IBD1
D01_100ng	D10_0.1ng	14	24.7307	51.2496	26.519	IBD1
D01_100ng	D10_0.1ng	15	29.1399	44.5344	15.3944	IBD1
D01_100ng	D10_0.1ng	16	10.395	26.7454	16.3504	IBD1
D01_100ng	D10_0.1ng	16	51.0077	67.2341	16.2264	IBD1
D01_100ng	D10_0.1ng	17	0.036551	8.58194	8.54539	IBD1
D01_100ng	D10_0.1ng	18	64.8779	74.7742	9.8963	IBD1
D01_100ng	D10_0.1ng	21	9.85723	43.4403	33.583	IBD1
D01_100ng	D03_0.1ng	1	38.6822	159.642	120.96	IBD1
D01_100ng	D03_0.1ng	1	173.461	248.437	74.9755	IBD1
D01_100ng	D03_0.1ng	2	0.017822	24.9347	24.9169	IBD1
D01_100ng	D03_0.1ng	2	31.078	60.7241	29.6461	IBD1
D01_100ng	D03_0.1ng	2	99.7976	119.184	19.3859	IBD1
D01_100ng	D03_0.1ng	2	129.769	149.23	19.4605	IBD1
D01_100ng	D03_0.1ng	2	170.094	234.625	64.5306	IBD1
D01_100ng	D03_0.1ng	3	0.073912	8.42331	8.3494	IBD1
D01_100ng	D03_0.1ng	3	13.8309	112.372	98.5414	IBD1
D01_100ng	D03_0.1ng	3	131.105	196.675	65.5696	IBD1
D01_100ng	D03_0.1ng	4	7.25023	20.3618	13.1116	IBD1
D01_100ng	D03_0.1ng	4	27.5904	90.9914	63.401	IBD1
D01_100ng	D03_0.1ng	4	117.553	143.238	25.6844	IBD1
D01_100ng	D03_0.1ng	4	155.772	184.583	28.8111	IBD1
D01_100ng	D03_0.1ng	5	0.038139	52.1637	52.1255	IBD1
D01_100ng	D03_0.1ng	5	79.9508	114.421	34.4705	IBD1
D01_100ng	D03_0.1ng	5	148.572	178.266	29.6943	IBD1
D01_100ng	D03_0.1ng	6	0.203254	9.38499	9.18174	IBD1
D01_100ng	D03_0.1ng	6	30.1002	31.032	0.931821	IBD1
D01_100ng	D03_0.1ng	6	31.3234	33.0323	1.70887	IBD1
D01_100ng	D03_0.1ng	6	43.959	161.73	117.771	IBD1
D01_100ng	D03_0.1ng	7	6.52401	16.6058	10.0818	IBD1
D01_100ng	D03_0.1ng	7	57.4176	153.752	96.3341	IBD1
D01_100ng	D03_0.1ng	8	15.0753	22.0215	6.94621	IBD1
D01_100ng	D03_0.1ng	8	103.631	144.692	41.0615	IBD1
D01_100ng	D03_0.1ng	9	12.5757	130.632	118.056	IBD1
D01_100ng	D03_0.1ng	10	3.71577	71.4455	67.7297	IBD1
D01_100ng	D03_0.1ng	10	82.5143	105.3	22.7853	IBD1
D01_100ng	D03_0.1ng	10	114.558	124.403	9.8453	IBD1
D01_100ng	D03_0.1ng	11	4.59797	13.3261	8.72816	IBD1
D01_100ng	D03_0.1ng	11	82.4021	114.432	32.0298	IBD1
D01_100ng	D03_0.1ng	12	3.36788	25.4443	22.0764	IBD1
D01_100ng	D03_0.1ng	12	40.4821	121.705	81.2226	IBD1
D01_100ng	D03_0.1ng	13	53.5705	72.9664	19.3959	IBD1
D01_100ng	D03_0.1ng	13	79.0331	94.9226	15.8895	IBD1
D01_100ng	D03_0.1ng	14	35.9485	63.7409	27.7924	IBD1
D01_100ng	D03_0.1ng	14	72.5206	88.7381	16.2175	IBD1
D01_100ng	D03_0.1ng	15	26.1042	71.1741	45.0699	IBD1
D01_100ng	D03_0.1ng	15	78.2281	101.887	23.6588	IBD1
D01_100ng	D03_0.1ng	16	26.6404	88.0719	61.4314	IBD1
D01_100ng	D03_0.1ng	17	8.83472	18.8059	9.97117	IBD1
D01_100ng	D03_0.1ng	17	37.0647	70.7346	33.6699	IBD1
D01_100ng	D03_0.1ng	18	5.56215	75.4713	69.9092	IBD1
D01_100ng	D03_0.1ng	19	30.9766	41.704	10.7274	IBD1
D01_100ng	D03_0.1ng	21	16.5766	46.8219	30.2453	IBD1
D01_100ng	D03_0.1ng	22	39.1261	48.5017	9.37556	IBD1
D01_100ng	A01_1500bp	1	58.2254	116.584	58.3582	IBD1
D01_100ng	A01_1500bp	1	168.079	186.651	18.5714	IBD1
D01_100ng	A01_1500bp	2	28.6614	64.9116	36.2502	IBD1
D01_100ng	A01_1500bp	3	17.4215	29.5445	12.123	IBD1
D01_100ng	A01_1500bp	3	63.1381	72.0031	8.86494	IBD1
D01_100ng	A01_1500bp	3	86.9064	111.57	24.6639	IBD1
D01_100ng	A01_1500bp	4	0.069713	14.9318	14.8621	IBD1
D01_100ng	A01_1500bp	4	80.2558	96.2026	15.9468	IBD1
D01_100ng	A01_1500bp	5	0.038139	23.8964	23.8583	IBD1
D01_100ng	A01_1500bp	5	160.375	180.076	19.7009	IBD1
D01_100ng	A01_1500bp	6	30.3647	31.3234	0.958682	IBD1
D01_100ng	A01_1500bp	6	32.1968	32.7243	0.5275	IBD1
D01_100ng	A01_1500bp	6	161.09	169.645	8.55471	IBD1
D01_100ng	A01_1500bp	7	119.409	141.908	22.4991	IBD1
D01_100ng	A01_1500bp	9	7.88386	25.5603	17.6765	IBD1
D01_100ng	A01_1500bp	9	38.5543	116.17	77.6159	IBD1
D01_100ng	A01_1500bp	10	72.3295	129.122	56.793	IBD1
D01_100ng	A01_1500bp	11	21.9134	70.0289	48.1155	IBD1
D01_100ng	A01_1500bp	14	29.7236	64.8881	35.1644	IBD1
D01_100ng	A01_1500bp	15	35.1175	79.2833	44.1658	IBD1
D01_100ng	A01_1500bp	15	92.5674	101.887	9.31941	IBD1
D01_100ng	A01_1500bp	16	0.105444	10.4344	10.3289	IBD1
D01_100ng	A01_1500bp	16	78.9402	85.9759	7.03567	IBD1
D01_100ng	A01_1500bp	17	55.1087	70.9142	15.8055	IBD1
D01_100ng	A01_1500bp	18	33.8618	77.5078	43.646	IBD1
D01_100ng	A01_1500bp	20	6.79849	62.1395	55.341	IBD1
D01_100ng	A20_1500bp	1	167.638	186.126	18.4885	IBD1
D01_100ng	A20_1500bp	5	0.038139	24.8402	24.802	IBD1
D01_100ng	A20_1500bp	6	29.3857	32.6531	3.26742	IBD1
D01_100ng	A20_1500bp	16	1.25975	11.1667	9.90694	IBD1
D01_100ng	A03_1500bp	1	167.534	186.786	19.2518	IBD1
D01_100ng	A03_1500bp	5	0.038139	23.8964	23.8583	IBD1
D01_100ng	A03_1500bp	6	29.5304	32.4318	2.90142	IBD1
D01_100ng	A03_1500bp	7	118.848	139.343	20.4948	IBD1
D01_100ng	A03_1500bp	10	99.6477	130.341	30.6936	IBD1
D01_100ng	A03_1500bp	11	21.5784	70.0457	48.4674	IBD1
D01_100ng	A03_1500bp	16	0.105444	8.51418	8.40873	IBD1
D01_100ng	A03_1500bp	20	6.79849	43.2529	36.4544	IBD1
D01_100ng	D03_150bp	1	2.5359	9.07811	6.54222	IBD1
D01_100ng	D03_150bp	1	37.3789	205.435	168.056	IBD1
D01_100ng	D03_150bp	1	214.288	248.361	34.0723	IBD1
D01_100ng	D03_150bp	2	5.98718	28.6832	22.696	IBD1
D01_100ng	D03_150bp	2	37.6765	133.229	95.5528	IBD1
D01_100ng	D03_150bp	2	145.271	240.451	95.1806	IBD1
D01_100ng	D03_150bp	3	0.073912	139.732	139.658	IBD1
D01_100ng	D03_150bp	3	154.639	196.675	42.0362	IBD1
D01_100ng	D03_150bp	4	8.91927	189.637	180.717	IBD1
D01_100ng	D03_150bp	5	5.02266	150.458	145.435	IBD1
D01_100ng	D03_150bp	5	161.454	177.107	15.6526	IBD1
D01_100ng	D03_150bp	6	3.71451	23.79	20.0755	IBD1
D01_100ng	D03_150bp	6	30.0452	161.383	131.338	IBD1
D01_100ng	D03_150bp	7	0.046239	56.3152	56.2689	IBD1
D01_100ng	D03_150bp	7	76.9502	110.323	33.3725	IBD1
D01_100ng	D03_150bp	7	129.625	142.182	12.5571	IBD1
D01_100ng	D03_150bp	8	0.176818	144.692	144.516	IBD1
D01_100ng	D03_150bp	9	0.108864	10.6727	10.5638	IBD1
D01_100ng	D03_150bp	9	27.1264	85.0156	57.8892	IBD1
D01_100ng	D03_150bp	9	104.778	135.344	30.5663	IBD1
D01_100ng	D03_150bp	10	0.114308	21.0726	20.9583	IBD1
D01_100ng	D03_150bp	10	29.7696	135.351	105.582	IBD1
D01_100ng	D03_150bp	11	7.90957	84.1928	76.2832	IBD1
D01_100ng	D03_150bp	11	110.216	134.707	24.491	IBD1
D01_100ng	D03_150bp	12	0.190052	95.0293	94.8392	IBD1
D01_100ng	D03_150bp	12	104.952	132.869	27.9168	IBD1
D01_100ng	D03_150bp	13	23.7285	114.127	90.3986	IBD1
D01_100ng	D03_150bp	14	25.8886	105.928	80.039	IBD1
D01_100ng	D03_150bp	15	27.4565	71.1604	43.7039	IBD1
D01_100ng	D03_150bp	15	78.2281	101.887	23.6588	IBD1
D01_100ng	D03_150bp	16	3.75491	79.8112	76.0563	IBD1
D01_100ng	D03_150bp	17	1.98505	10.4977	8.51262	IBD1
D01_100ng	D03_150bp	17	25.9175	78.2657	52.3482	IBD1
D01_100ng	D03_150bp	18	0.084841	77.5768	77.4919	IBD1
D01_100ng	D03_150bp	19	2.5256	58.5786	56.053	IBD1
D01_100ng	D03_150bp	20	0.063244	62.1395	62.0763	IBD1
D01_100ng	D03_150bp	21	20.4169	45.2205	24.8036	IBD1
D01_100ng	D03_150bp	22	16.5044	50.346	33.8416	IBD1
D01_100ng	D01_800bp	1	0.752721	248.011	247.258	IBD1
D01_100ng	D01_800bp	2	0.017822	242.793	242.775	IBD1
D01_100ng	D01_800bp	3	0.073912	196.675	196.601	IBD1
D01_100ng	D01_800bp	4	0.069713	189.637	189.567	IBD1
D01_100ng	D01_800bp	5	0.038139	180.076	180.038	IBD1
D01_100ng	D01_800bp	6	0.203254	169.645	169.441	IBD1
D01_100ng	D01_800bp	7	0.046239	158.166	158.12	IBD1
D01_100ng	D01_800bp	8	0.176818	144.692	144.516	IBD1
D01_100ng	D01_800bp	9	0.108864	141.048	140.939	IBD1
D01_100ng	D01_800bp	10	0.114308	135.351	135.237	IBD1
D01_100ng	D01_800bp	11	0.195037	134.506	134.311	IBD1
D01_100ng	D01_800bp	12	0.190052	132.966	132.776	IBD1
D01_100ng	D01_800bp	13	19.1115	114.563	95.4515	IBD1
D01_100ng	D01_800bp	14	19.0017	105.928	86.9259	IBD1
D01_100ng	D01_800bp	15	20.1516	101.887	81.7352	IBD1
D01_100ng	D01_800bp	16	0.105444	90.1004	89.9949	IBD1
D01_100ng	D01_800bp	17	0.036551	80.3232	80.2867	IBD1
D01_100ng	D01_800bp	18	0.084841	77.5768	77.4919	IBD1
D01_100ng	D01_800bp	19	0.277717	58.5786	58.3009	IBD1
D01_100ng	D01_800bp	20	0.063244	62.1395	62.0763	IBD1
D01_100ng	D01_800bp	21	9.85723	47.4573	37.6	IBD1
D01_100ng	D01_800bp	22	16.5044	50.9069	34.4025	IBD1
D01_100ng	D10_150bp	1	167.534	234.565	67.0304	IBD1
D01_100ng	D10_150bp	3	141.196	153.606	12.4096	IBD1
D01_100ng	D10_150bp	4	27.1788	56.7023	29.5235	IBD1
D01_100ng	D10_150bp	4	69.1677	80.0591	10.8915	IBD1
D01_100ng	D10_150bp	5	16.71	66.4209	49.7109	IBD1
D01_100ng	D10_150bp	5	116.098	142.607	26.5089	IBD1
D01_100ng	D10_150bp	5	159.86	171.598	11.7382	IBD1
D01_100ng	D10_150bp	6	85.5758	101.901	16.3249	IBD1
D01_100ng	D10_150bp	6	107.78	124.471	16.6903	IBD1
D01_100ng	D10_150bp	6	145.375	154.797	9.4219	IBD1
D01_100ng	D10_150bp	6	161.732	169.124	7.39202	IBD1
D01_100ng	D10_150bp	7	101.082	130.707	29.6254	IBD1
D01_100ng	D10_150bp	7	148.924	158.166	9.24203	IBD1
D01_100ng	D10_150bp	8	38.7875	123.899	85.1115	IBD1
D01_100ng	D10_150bp	10	5.21032	34.3166	29.1063	IBD1
D01_100ng	D10_150bp	10	47.6203	78.6291	31.0088	IBD1
D01_100ng	D10_150bp	11	5.47277	24.5281	19.0554	IBD1
D01_100ng	D10_150bp	11	38.5992	58.9314	20.3322	IBD1
D01_100ng	D10_150bp	12	127.736	132.966	5.23038	IBD1
D01_100ng	D10_150bp	14	19.0017	54.059	35.0573	IBD1
D01_100ng	D10_150bp	15	32.3475	45.5	13.1526	IBD1
D01_100ng	D10_150bp	15	63.0512	75.1464	12.0951	IBD1
D01_100ng	D10_150bp	16	1.25975	11.5231	10.2633	IBD1
D01_100ng	D10_150bp	16	50.8748	79.3111	28.4363	IBD1
D01_100ng	D10_150bp	17	2.2089	13.8249	11.616	IBD1
D01_100ng	D10_150bp	18	64.8939	77.5768	12.6828	IBD1
D01_100ng	D10_150bp	21	9.85723	45.579	35.7217	IBD1
D01_100ng	D10_1500bp	1	164.51	234.565	70.055	IBD1
D01_100ng	D10_1500bp	2	228.09	242.793	14.7031	IBD1
D01_100ng	D10_1500bp	3	0.073912	5.96533	5.89142	IBD1
D01_100ng	D10_1500bp	3	123.4	153.367	29.9673	IBD1
D01_100ng	D10_1500bp	4	1.6476	90.8575	89.2099	IBD1
D01_100ng	D10_1500bp	5	0.038139	173.524	173.485	IBD1
D01_100ng	D10_1500bp	6	30.4317	32.4115	1.97983	IBD1
D01_100ng	D10_1500bp	6	47.2218	169.645	122.423	IBD1
D01_100ng	D10_1500bp	7	22.3939	158.166	135.772	IBD1
D01_100ng	D10_1500bp	8	8.9874	144.302	135.314	IBD1
D01_100ng	D10_1500bp	10	0.114308	78.8563	78.742	IBD1
D01_100ng	D10_1500bp	10	127.701	135.351	7.65056	IBD1
D01_100ng	D10_1500bp	11	0.195037	68.5495	68.3545	IBD1
D01_100ng	D10_1500bp	12	0.190052	9.91016	9.72011	IBD1
D01_100ng	D10_1500bp	12	127.513	132.966	5.45383	IBD1
D01_100ng	D10_1500bp	13	19.1115	31.9981	12.8866	IBD1
D01_100ng	D10_1500bp	14	19.0017	54.059	35.0573	IBD1
D01_100ng	D10_1500bp	15	20.1516	92.8063	72.6547	IBD1
D01_100ng	D10_1500bp	16	0.105444	90.1004	89.9949	IBD1
D01_100ng	D10_1500bp	17	0.036551	56.883	56.8464	IBD1
D01_100ng	D10_1500bp	18	64.7194	77.5768	12.8574	IBD1
D01_100ng	D10_1500bp	21	9.85723	47.4573	37.6	IBD1
D01_100ng	A03_800bp	1	167.534	186.786	19.2518	IBD1
D01_100ng	A03_800bp	5	0.038139	24.1155	24.0773	IBD1
D01_100ng	A03_800bp	6	29.5304	32.4318	2.90142	IBD1
D01_100ng	A03_800bp	7	118.769	139.343	20.5738	IBD1
D01_100ng	A03_800bp	10	99.6477	130.341	30.6936	IBD1
D01_100ng	A03_800bp	11	21.5784	70.0457	48.4674	IBD1
D01_100ng	A03_800bp	16	0.105444	8.51418	8.40873	IBD1
D01_100ng	A03_800bp	20	6.79849	43.2529	36.4544	IBD1
D01_100ng	D03_800bp	1	0.752721	248.011	247.258	IBD1
D01_100ng	D03_800bp	2	0.017822	242.793	242.775	IBD1
D01_100ng	D03_800bp	3	0.073912	196.675	196.601	IBD1
D01_100ng	D03_800bp	4	0.069713	189.637	189.567	IBD1
D01_100ng	D03_800bp	5	0.038139	180.076	180.038	IBD1
D01_100ng	D03_800bp	6	0.203254	169.645	169.441	IBD1
D01_100ng	D03_800bp	7	0.046239	158.166	158.12	IBD1
D01_100ng	D03_800bp	8	0.176818	144.692	144.516	IBD1
D01_100ng	D03_800bp	9	0.108864	141.048	140.939	IBD1
D01_100ng	D03_800bp	10	0.114308	135.351	135.237	IBD1
D01_100ng	D03_800bp	11	0.195037	134.506	134.311	IBD1
D01_100ng	D03_800bp	12	0.190052	132.966	132.776	IBD1
D01_100ng	D03_800bp	13	19.1115	114.563	95.4515	IBD1
D01_100ng	D03_800bp	14	19.0017	105.928	86.9259	IBD1
D01_100ng	D03_800bp	15	20.1516	101.887	81.7352	IBD1
D01_100ng	D03_800bp	16	0.105444	90.1004	89.9949	IBD1
D01_100ng	D03_800bp	17	0.036551	80.3232	80.2867	IBD1
D01_100ng	D03_800bp	18	0.084841	77.5768	77.4919	IBD1
D01_100ng	D03_800bp	19	0.277717	58.5786	58.3009	IBD1
D01_100ng	D03_800bp	20	0.063244	62.1395	62.0763	IBD1
D01_100ng	D03_800bp	21	9.85723	47.4573	37.6	IBD1
D01_100ng	D03_800bp	22	16.5044	50.9069	34.4025	IBD1
D01_100ng	A20_800bp	1	167.638	186.126	18.4885	IBD1
D01_100ng	A20_800bp	5	0.038139	24.8402	24.802	IBD1
D01_100ng	A20_800bp	6	29.3857	32.6531	3.26742	IBD1
D01_100ng	A20_800bp	16	1.25975	11.1667	9.90694	IBD1
D01_100ng	A01_800bp	1	58.2254	116.584	58.3582	IBD1
D01_100ng	A01_800bp	1	168.079	186.651	18.5714	IBD1
D01_100ng	A01_800bp	2	28.6614	64.9116	36.2502	IBD1
D01_100ng	A01_800bp	3	17.4215	29.5445	12.123	IBD1
D01_100ng	A01_800bp	3	63.1381	72.0031	8.86494	IBD1
D01_100ng	A01_800bp	3	81.2697	111.57	30.3006	IBD1
D01_100ng	A01_800bp	4	0.069713	14.9341	14.8644	IBD1
D01_100ng	A01_800bp	4	80.2558	96.2026	15.9468	IBD1
D01_100ng	A01_800bp	5	0.038139	23.8964	23.8583	IBD1
D01_100ng	A01_800bp	5	160.375	180.076	19.7009	IBD1
D01_100ng	A01_800bp	6	30.3647	31.3234	0.958682	IBD1
D01_100ng	A01_800bp	6	32.1968	32.7243	0.5275	IBD1
D01_100ng	A01_800bp	6	161.09	169.645	8.55471	IBD1
D01_100ng	A01_800bp	7	119.409	141.908	22.4991	IBD1
D01_100ng	A01_800bp	9	7.88386	25.5603	17.6765	IBD1
D01_100ng	A01_800bp	9	38.5543	116.17	77.6159	IBD1
D01_100ng	A01_800bp	10	72.3295	129.122	56.793	IBD1
D01_100ng	A01_800bp	11	21.9134	70.0289	48.1155	IBD1
D01_100ng	A01_800bp	14	29.7236	64.8881	35.1644	IBD1
D01_100ng	A01_800bp	15	35.1175	79.2833	44.1658	IBD1
D01_100ng	A01_800bp	15	92.5674	101.887	9.31941	IBD1
D01_100ng	A01_800bp	16	0.105444	10.4344	10.3289	IBD1
D01_100ng	A01_800bp	16	78.9402	85.9759	7.03567	IBD1
D01_100ng	A01_800bp	17	55.1087	70.9142	15.8055	IBD1
D01_100ng	A01_800bp	18	33.8618	77.5078	43.646	IBD1
D01_100ng	A01_800bp	20	6.79849	62.1395	55.341	IBD1
D01_100ng	D10_800bp	1	164.51	234.565	70.055	IBD1
D01_100ng	D10_800bp	2	228.09	242.793	14.7031	IBD1
D01_100ng	D10_800bp	3	0.073912	5.96533	5.89142	IBD1
D01_100ng	D10_800bp	3	123.4	153.367	29.9673	IBD1
D01_100ng	D10_800bp	4	1.6476	90.8575	89.2099	IBD1
D01_100ng	D10_800bp	5	0.038139	173.524	173.485	IBD1
D01_100ng	D10_800bp	6	30.4317	32.4115	1.97983	IBD1
D01_100ng	D10_800bp	6	47.2218	169.645	122.423	IBD1
D01_100ng	D10_800bp	7	22.3939	158.166	135.772	IBD1
D01_100ng	D10_800bp	8	8.9874	144.302	135.314	IBD1
D01_100ng	D10_800bp	10	0.114308	78.8563	78.742	IBD1
D01_100ng	D10_800bp	10	127.701	135.351	7.65056	IBD1
D01_100ng	D10_800bp	11	0.195037	68.5495	68.3545	IBD1
D01_100ng	D10_800bp	12	0.190052	9.91016	9.72011	IBD1
D01_100ng	D10_800bp	12	127.513	132.966	5.45383	IBD1
D01_100ng	D10_800bp	13	19.1115	31.9981	12.8866	IBD1
D01_100ng	D10_800bp	14	19.0017	54.059	35.0573	IBD1
D01_100ng	D10_800bp	15	20.1516	92.8063	72.6547	IBD1
D01_100ng	D10_800bp	16	0.105444	90.1004	89.9949	IBD1
D01_100ng	D10_800bp	17	0.036551	56.883	56.8464	IBD1
D01_100ng	D10_800bp	18	64.7194	77.5768	12.8574	IBD1
D01_100ng	D10_800bp	21	9.85723	47.4573	37.6	IBD1
D01_100ng	D03_400bp	1	0.752721	248.011	247.258	IBD1
D01_100ng	D03_400bp	2	0.017822	242.793	242.775	IBD1
D01_100ng	D03_400bp	3	0.073912	196.675	196.601	IBD1
D01_100ng	D03_400bp	4	0.069713	189.637	189.567	IBD1
D01_100ng	D03_400bp	5	0.038139	180.076	180.038	IBD1
D01_100ng	D03_400bp	6	0.203254	169.645	169.441	IBD1
D01_100ng	D03_400bp	7	0.046239	158.166	158.12	IBD1
D01_100ng	D03_400bp	8	0.176818	144.692	144.516	IBD1
D01_100ng	D03_400bp	9	0.108864	141.048	140.939	IBD1
D01_100ng	D03_400bp	10	0.114308	135.351	135.237	IBD1
D01_100ng	D03_400bp	11	0.195037	134.506	134.311	IBD1
D01_100ng	D03_400bp	12	0.190052	132.966	132.776	IBD1
D01_100ng	D03_400bp	13	19.1115	114.563	95.4515	IBD1
D01_100ng	D03_400bp	14	19.0017	105.928	86.9259	IBD1
D01_100ng	D03_400bp	15	20.1516	101.887	81.7352	IBD1
D01_100ng	D03_400bp	16	0.105444	90.1004	89.9949	IBD1
D01_100ng	D03_400bp	17	0.036551	80.3232	80.2867	IBD1
D01_100ng	D03_400bp	18	0.084841	77.5768	77.4919	IBD1
D01_100ng	D03_400bp	19	0.277717	58.5786	58.3009	IBD1
D01_100ng	D03_400bp	20	0.063244	62.1395	62.0763	IBD1
D01_100ng	D03_400bp	21	9.85723	47.4573	37.6	IBD1
D01_100ng	D03_400bp	22	16.5044	50.9069	34.4025	IBD1
D01_100ng	D01_400bp	1	0.752721	248.011	247.258	IBD1
D01_100ng	D01_400bp	2	0.017822	242.793	242.775	IBD1
D01_100ng	D01_400bp	3	0.073912	196.675	196.601	IBD1
D01_100ng	D01_400bp	4	0.069713	189.637	189.567	IBD1
D01_100ng	D01_400bp	5	0.038139	180.076	180.038	IBD1
D01_100ng	D01_400bp	6	0.203254	169.645	169.441	IBD1
D01_100ng	D01_400bp	7	0.046239	158.166	158.12	IBD1
D01_100ng	D01_400bp	8	0.176818	144.692	144.516	IBD1
D01_100ng	D01_400bp	9	0.108864	141.048	140.939	IBD1
D01_100ng	D01_400bp	10	0.114308	135.351	135.237	IBD1
D01_100ng	D01_400bp	11	0.195037	134.506	134.311	IBD1
D01_100ng	D01_400bp	12	0.190052	132.966	132.776	IBD1
D01_100ng	D01_400bp	13	19.1115	114.563	95.4515	IBD1
D01_100ng	D01_400bp	14	19.0017	105.928	86.9259	IBD1
D01_100ng	D01_400bp	15	20.1516	101.887	81.7352	IBD1
D01_100ng	D01_400bp	16	0.105444	90.1004	89.9949	IBD1
D01_100ng	D01_400bp	17	0.036551	80.3232	80.2867	IBD1
D01_100ng	D01_400bp	18	0.084841	77.5768	77.4919	IBD1
D01_100ng	D01_400bp	19	0.277717	58.5786	58.3009	IBD1
D01_100ng	D01_400bp	20	0.063244	62.1395	62.0763	IBD1
D01_100ng	D01_400bp	21	9.85723	47.4573	37.6	IBD1
D01_100ng	D01_400bp	22	16.5044	50.9069	34.4025	IBD1
D01_100ng	A03_400bp	1	167.534	186.786	19.2518	IBD1
D01_100ng	A03_400bp	5	0.038139	23.8964	23.8583	IBD1
D01_100ng	A03_400bp	6	29.5304	32.4318	2.90142	IBD1
D01_100ng	A03_400bp	7	118.848	139.343	20.4948	IBD1
D01_100ng	A03_400bp	10	99.6477	130.341	30.6936	IBD1
D01_100ng	A03_400bp	11	21.5784	70.0457	48.4674	IBD1
D01_100ng	A03_400bp	16	0.105444	9.66171	9.55627	IBD1
D01_100ng	A03_400bp	20	6.79849	43.2529	36.4544	IBD1
D01_100ng	A01_400bp	1	58.2254	116.584	58.3582	IBD1
D01_100ng	A01_400bp	1	168.079	186.651	18.5714	IBD1
D01_100ng	A01_400bp	2	28.6614	64.9116	36.2502	IBD1
D01_100ng	A01_400bp	3	17.4215	29.5445	12.123	IBD1
D01_100ng	A01_400bp	3	63.1381	72.0031	8.86494	IBD1
D01_100ng	A01_400bp	3	86.9064	111.651	24.7449	IBD1
D01_100ng	A01_400bp	4	0.069713	14.9341	14.8644	IBD1
D01_100ng	A01_400bp	4	80.2558	96.2026	15.9468	IBD1
D01_100ng	A01_400bp	5	0.038139	23.8964	23.8583	IBD1
D01_100ng	A01_400bp	5	160.375	180.076	19.7009	IBD1
D01_100ng	A01_400bp	6	30.3647	31.3234	0.958682	IBD1
D01_100ng	A01_400bp	6	32.1968	32.7243	0.5275	IBD1
D01_100ng	A01_400bp	6	161.09	169.645	8.55471	IBD1
D01_100ng	A01_400bp	7	119.261	141.908	22.6469	IBD1
D01_100ng	A01_400bp	9	7.88386	25.5603	17.6765	IBD1
D01_100ng	A01_400bp	9	37.6829	116.17	78.4873	IBD1
D01_100ng	A01_400bp	10	72.3295	129.122	56.793	IBD1
D01_100ng	A01_400bp	11	21.9134	70.0289	48.1155	IBD1
D01_100ng	A01_400bp	14	29.7236	64.8881	35.1644	IBD1
D01_100ng	A01_400bp	15	35.1175	79.2833	44.1658	IBD1
D01_100ng	A01_400bp	15	92.5674	101.887	9.31941	IBD1
D01_100ng	A01_400bp	16	0.105444	10.4344	10.3289	IBD1
D01_100ng	A01_400bp	16	78.9402	85.9759	7.03567	IBD1
D01_100ng	A01_400bp	17	55.1087	70.9142	15.8055	IBD1
D01_100ng	A01_400bp	18	33.8618	77.5078	43.646	IBD1
D01_100ng	A01_400bp	20	6.79849	62.1395	55.341	IBD1
D01_100ng	A20_400bp	1	167.638	186.126	18.4885	IBD1
D01_100ng	A20_400bp	5	0.038139	24.8402	24.802	IBD1
D01_100ng	A20_400bp	6	29.3857	32.6531	3.26742	IBD1
D01_100ng	A20_400bp	16	1.25975	11.1667	9.90694	IBD1
A01_100ng	A20_100ng	1	35.3059	248.011	212.705	IBD1
A01_100ng	A20_100ng	2	0.017822	54.6631	54.6453	IBD1
A01_100ng	A20_100ng	2	223.146	242.793	19.6471	IBD1
A01_100ng	A20_100ng	3	0.073912	8.80828	8.73437	IBD1
A01_100ng	A20_100ng	3	63.4858	196.675	133.189	IBD1
A01_100ng	A20_100ng	4	134.16	189.64	55.48	IBD1
A01_100ng	A20_100ng	5	0.038139	180.076	180.038	IBD1
A01_100ng	A20_100ng	6	102.738	168.621	65.8826	IBD1
A01_100ng	A20_100ng	7	0.046239	80.138	80.0917	IBD1
A01_100ng	A20_100ng	8	0.176818	9.0386	8.86178	IBD1
A01_100ng	A20_100ng	9	0.108864	138.003	137.894	IBD1
A01_100ng	A20_100ng	11	92.0347	132.798	40.7633	IBD1
A01_100ng	A20_100ng	12	4.16187	132.966	128.804	IBD1
A01_100ng	A20_100ng	13	19.1115	40.0945	20.9829	IBD1
A01_100ng	A20_100ng	14	19.0017	105.928	86.9259	IBD1
A01_100ng	A20_100ng	16	0.105444	89.9166	89.8112	IBD1
A01_100ng	A20_100ng	17	2.75288	46.7722	44.0193	IBD1
A01_100ng	A20_100ng	18	0.084841	59.451	59.3662	IBD1
A01_100ng	A20_100ng	22	16.5044	50.9069	34.4025	IBD1
D01_100ng	D10_400bp	1	164.51	234.565	70.055	IBD1
D01_100ng	D10_400bp	2	228.09	242.793	14.7031	IBD1
D01_100ng	D10_400bp	3	0.073912	5.96533	5.89142	IBD1
D01_100ng	D10_400bp	3	123.4	153.367	29.9673	IBD1
D01_100ng	D10_400bp	4	1.6476	90.8575	89.2099	IBD1
D01_100ng	D10_400bp	5	0.038139	173.524	173.485	IBD1
D01_100ng	D10_400bp	6	30.4317	32.7529	2.32122	IBD1
D01_100ng	D10_400bp	6	47.2218	169.645	122.423	IBD1
D01_100ng	D10_400bp	7	22.3939	158.166	135.772	IBD1
D01_100ng	D10_400bp	8	8.9874	144.319	135.332	IBD1
D01_100ng	D10_400bp	10	0.114308	78.8563	78.742	IBD1
D01_100ng	D10_400bp	10	127.701	135.351	7.65056	IBD1
D01_100ng	D10_400bp	11	0.195037	68.5495	68.3545	IBD1
D01_100ng	D10_400bp	12	0.190052	9.91016	9.72011	IBD1
D01_100ng	D10_400bp	12	127.513	132.966	5.45383	IBD1
D01_100ng	D10_400bp	13	19.1115	31.9981	12.8866	IBD1
D01_100ng	D10_400bp	14	19.0017	54.059	35.0573	IBD1
D01_100ng	D10_400bp	15	20.1516	92.8063	72.6547	IBD1
D01_100ng	D10_400bp	16	0.105444	90.1004	89.9949	IBD1
D01_100ng	D10_400bp	17	0.036551	56.883	56.8464	IBD1
D01_100ng	D10_400bp	18	64.7194	77.5768	12.8574	IBD1
D01_100ng	D10_400bp	21	9.85723	47.4573	37.6	IBD1
A01_100ng	A03_10ng	1	0.752721	248.011	247.258	IBD1
A01_100ng	A03_10ng	2	0.017822	242.793	242.775	IBD1
A01_100ng	A03_10ng	3	0.073912	196.675	196.601	IBD1
A01_100ng	A03_10ng	4	0.069713	189.637	189.567	IBD1
A01_100ng	A03_10ng	5	0.038139	180.076	180.038	IBD1
A01_100ng	A03_10ng	6	0.203254	169.645	169.441	IBD1
A01_100ng	A03_10ng	7	0.046239	158.166	158.12	IBD1
A01_100ng	A03_10ng	8	0.176818	144.692	144.516	IBD1
A01_100ng	A03_10ng	9	0.108864	141.048	140.939	IBD1
A01_100ng	A03_10ng	10	0.114308	135.351	135.237	IBD1
A01_100ng	A03_10ng	11	0.195037	134.506	134.311	IBD1
A01_100ng	A03_10ng	12	0.190052	132.966	132.776	IBD1
A01_100ng	A03_10ng	13	19.1115	114.563	95.4515	IBD1
A01_100ng	A03_10ng	14	19.0017	105.928	86.9259	IBD1
A01_100ng	A03_10ng	15	20.1516	101.887	81.7352	IBD1
A01_100ng	A03_10ng	16	0.105444	90.1004	89.9949	IBD1
A01_100ng	A03_10ng	17	0.036551	80.3232	80.2867	IBD1
A01_100ng	A03_10ng	18	0.084841	77.5768	77.4919	IBD1
A01_100ng	A03_10ng	19	0.277717	58.5786	58.3009	IBD1
A01_100ng	A03_10ng	20	0.063244	62.1395	62.0763	IBD1
A01_100ng	A03_10ng	21	9.85723	47.4573	37.6	IBD1
A01_100ng	A03_10ng	22	16.5044	50.9069	34.4025	IBD1
A01_100ng	A01_10ng	1	0.752721	248.011	247.258	IBD1
A01_100ng	A01_10ng	2	0.017822	242.793	242.775	IBD1
A01_100ng	A01_10ng	3	0.073912	196.675	196.601	IBD1
A01_100ng	A01_10ng	4	0.069713	189.637	189.567	IBD1
A01_100ng	A01_10ng	5	0.038139	180.076	180.038	IBD1
A01_100ng	A01_10ng	6	0.203254	169.645	169.441	IBD1
A01_100ng	A01_10ng	7	0.046239	158.166	158.12	IBD1
A01_100ng	A01_10ng	8	0.176818	144.692	144.516	IBD1
A01_100ng	A01_10ng	9	0.108864	141.048	140.939	IBD1
A01_100ng	A01_10ng	10	0.114308	135.351	135.237	IBD1
A01_100ng	A01_10ng	11	0.195037	134.506	134.311	IBD1
A01_100ng	A01_10ng	12	0.190052	132.966	132.776	IBD1
A01_100ng	A01_10ng	13	19.1115	114.563	95.4515	IBD1
A01_100ng	A01_10ng	14	19.0017	105.928	86.9259	IBD1
A01_100ng	A01_10ng	15	20.1516	101.887	81.7352	IBD1
A01_100ng	A01_10ng	16	0.105444	90.1004	89.9949	IBD1
A01_100ng	A01_10ng	17	0.036551	80.3232	80.2867	IBD1
A01_100ng	A01_10ng	18	0.084841	77.5768	77.4919	IBD1
A01_100ng	A01_10ng	19	0.277717	58.5786	58.3009	IBD1
A01_100ng	A01_10ng	20	0.063244	62.1395	62.0763	IBD1
A01_100ng	A01_10ng	21	9.85723	47.4573	37.6	IBD1
A01_100ng	A01_10ng	22	16.5044	50.9069	34.4025	IBD1
A01_100ng	D10_100ng	1	168.438	188.048	19.6104	IBD1
A01_100ng	D10_100ng	4	0.069713	13.8675	13.7978	IBD1
A01_100ng	D10_100ng	6	29.5568	30.1492	0.592451	IBD1
A01_100ng	D10_100ng	6	32.2059	32.8336	0.627704	IBD1
A01_100ng	D10_100ng	7	117.68	140.219	22.539	IBD1
A01_100ng	D10_100ng	16	0.105444	8.47295	8.36751	IBD1
A01_100ng	D03_100ng	1	58.0488	116.805	58.7559	IBD1
A01_100ng	D03_100ng	1	168.079	186.651	18.5714	IBD1
A01_100ng	D03_100ng	3	15.3225	31.3961	16.0736	IBD1
A01_100ng	D03_100ng	3	62.3153	72.1338	9.81848	IBD1
A01_100ng	D03_100ng	3	86.9363	111.992	25.056	IBD1
A01_100ng	D03_100ng	4	0.069713	13.2428	13.1731	IBD1
A01_100ng	D03_100ng	4	80.2558	94.9625	14.7067	IBD1
A01_100ng	D03_100ng	5	171.15	180.076	8.92571	IBD1
A01_100ng	D03_100ng	6	30.4492	32.7967	2.34741	IBD1
A01_100ng	D03_100ng	7	121.101	139.334	18.2329	IBD1
A01_100ng	D03_100ng	10	72.7575	129.122	56.3649	IBD1
A01_100ng	D03_100ng	16	0.105444	8.47295	8.36751	IBD1
A01_100ng	D03_100ng	18	33.8618	63.6266	29.7647	IBD1
A01_100ng	D03_100ng	20	6.63839	61.2713	54.6329	IBD1
A01_100ng	A20_10ng	1	35.3059	248.011	212.705	IBD1
A01_100ng	A20_10ng	2	0.017822	54.6631	54.6453	IBD1
A01_100ng	A20_10ng	2	223.146	242.793	19.6471	IBD1
A01_100ng	A20_10ng	3	0.073912	8.80828	8.73437	IBD1
A01_100ng	A20_10ng	3	63.4858	196.675	133.189	IBD1
A01_100ng	A20_10ng	4	134.16	189.64	55.48	IBD1
A01_100ng	A20_10ng	5	0.038139	180.076	180.038	IBD1
A01_100ng	A20_10ng	6	102.738	168.621	65.8826	IBD1
A01_100ng	A20_10ng	7	0.046239	80.138	80.0917	IBD1
A01_100ng	A20_10ng	8	0.176818	9.0386	8.86178	IBD1
A01_100ng	A20_10ng	9	0.108864	138.003	137.894	IBD1
A01_100ng	A20_10ng	11	92.0347	132.798	40.7633	IBD1
A01_100ng	A20_10ng	12	4.16187	132.966	128.804	IBD1
A01_100ng	A20_10ng	13	19.1115	40.0945	20.9829	IBD1
A01_100ng	A20_10ng	14	19.0017	105.928	86.9259	IBD1
A01_100ng	A20_10ng	16	0.105444	89.9166	89.8112	IBD1
A01_100ng	A20_10ng	17	2.75288	46.7722	44.0193	IBD1
A01_100ng	A20_10ng	18	0.084841	59.451	59.3662	IBD1
A01_100ng	A20_10ng	22	16.5044	50.9069	34.4025	IBD1
A01_100ng	A03_150bp	1	0.752721	14.3598	13.6071	IBD1
A01_100ng	A03_150bp	1	30.2561	41.8316	11.5755	IBD1
A01_100ng	A03_150bp	1	49.2161	167.683	118.467	IBD1
A01_100ng	A03_150bp	1	176.362	241.178	64.8161	IBD1
A01_100ng	A03_150bp	2	1.95108	42.0711	40.12	IBD1
A01_100ng	A03_150bp	2	55.3249	120.243	64.9183	IBD1
A01_100ng	A03_150bp	2	138.774	242.943	104.169	IBD1
A01_100ng	A03_150bp	3	3.36246	66.0448	62.6823	IBD1
A01_100ng	A03_150bp	3	74.6534	196.675	122.021	IBD1
A01_100ng	A03_150bp	4	0.069713	189.637	189.567	IBD1
A01_100ng	A03_150bp	5	4.9432	16.784	11.8408	IBD1
A01_100ng	A03_150bp	5	35.4612	180.076	144.615	IBD1
A01_100ng	A03_150bp	6	3.1938	16.6234	13.4296	IBD1
A01_100ng	A03_150bp	6	29.8361	142.797	112.961	IBD1
A01_100ng	A03_150bp	6	154.462	169.645	15.1824	IBD1
A01_100ng	A03_150bp	7	0.046239	158.166	158.12	IBD1
A01_100ng	A03_150bp	8	2.36864	142.577	140.209	IBD1
A01_100ng	A03_150bp	9	0.108864	135.286	135.177	IBD1
A01_100ng	A03_150bp	10	0.114308	111.546	111.432	IBD1
A01_100ng	A03_150bp	10	119.463	135.351	15.888	IBD1
A01_100ng	A03_150bp	11	0.195037	92.2814	92.0863	IBD1
A01_100ng	A03_150bp	11	98.3461	134.506	36.1604	IBD1
A01_100ng	A03_150bp	12	0.190052	132.966	132.776	IBD1
A01_100ng	A03_150bp	13	19.1115	114.563	95.4515	IBD1
A01_100ng	A03_150bp	14	19.0017	98.783	79.7813	IBD1
A01_100ng	A03_150bp	15	40.7467	101.887	61.1401	IBD1
A01_100ng	A03_150bp	16	0.105444	27.6581	27.5527	IBD1
A01_100ng	A03_150bp	16	58.5074	90.1004	31.593	IBD1
A01_100ng	A03_150bp	17	0.036551	80.3232	80.2867	IBD1
A01_100ng	A03_150bp	18	0.084841	75.8897	75.8049	IBD1
A01_100ng	A03_150bp	19	0.277717	58.5786	58.3009	IBD1
A01_100ng	A03_150bp	20	0.063244	11.2626	11.1994	IBD1
A01_100ng	A03_150bp	20	34.6131	60.0894	25.4763	IBD1
A01_100ng	A03_150bp	21	9.85723	47.4573	37.6	IBD1
A01_100ng	A03_150bp	22	16.5044	50.9069	34.4025	IBD1
A01_100ng	D03_10ng	1	58.0488	116.805	58.7559	IBD1
A01_100ng	D03_10ng	1	168.079	186.651	18.5714	IBD1
A01_100ng	D03_10ng	3	15.3225	31.3961	16.0736	IBD1
A01_100ng	D03_10ng	3	62.3153	72.1338	9.81848	IBD1
A01_100ng	D03_10ng	3	86.9363	111.992	25.056	IBD1
A01_100ng	D03_10ng	4	0.069713	13.2428	13.1731	IBD1
A01_100ng	D03_10ng	4	80.2558	94.9625	14.7067	IBD1
A01_100ng	D03_10ng	5	171.15	180.076	8.92571	IBD1
A01_100ng	D03_10ng	6	30.4492	32.7967	2.34741	IBD1
A01_100ng	D03_10ng	7	121.101	139.334	18.2329	IBD1
A01_100ng	D03_10ng	10	72.7575	129.122	56.3649	IBD1
A01_100ng	D03_10ng	16	0.105444	8.47295	8.36751	IBD1
A01_100ng	D03_10ng	18	33.8618	63.6266	29.7647	IBD1
A01_100ng	D03_10ng	20	6.63839	61.2713	54.6329	IBD1
A01_100ng	D01_10ng	1	58.2254	116.584	58.3582	IBD1
A01_100ng	D01_10ng	1	168.079	186.651	18.5714	IBD1
A01_100ng	D01_10ng	2	28.6614	64.9116	36.2502	IBD1
A01_100ng	D01_10ng	3	17.4215	29.5445	12.123	IBD1
A01_100ng	D01_10ng	3	63.1381	72.0031	8.86494	IBD1
A01_100ng	D01_10ng	3	81.2697	111.57	30.3006	IBD1
A01_100ng	D01_10ng	4	0.069713	14.9318	14.8621	IBD1
A01_100ng	D01_10ng	4	80.2558	96.2026	15.9468	IBD1
A01_100ng	D01_10ng	5	0.038139	23.8964	23.8583	IBD1
A01_100ng	D01_10ng	5	160.375	180.076	19.7009	IBD1
A01_100ng	D01_10ng	6	30.3647	31.3234	0.958682	IBD1
A01_100ng	D01_10ng	6	32.1968	32.7243	0.5275	IBD1
A01_100ng	D01_10ng	6	161.09	169.645	8.55471	IBD1
A01_100ng	D01_10ng	7	119.409	141.908	22.4991	IBD1
A01_100ng	D01_10ng	9	7.88386	25.5603	17.6765	IBD1
A01_100ng	D01_10ng	9	38.5543	116.153	77.599	IBD1
A01_100ng	D01_10ng	10	72.3295	129.122	56.793	IBD1
A01_100ng	D01_10ng	11	21.9134	70.0289	48.1155	IBD1
A01_100ng	D01_10ng	14	29.7236	64.8881	35.1644	IBD1
A01_100ng	D01_10ng	15	35.1175	79.2833	44.1658	IBD1
A01_100ng	D01_10ng	15	92.5674	101.887	9.31941	IBD1
A01_100ng	D01_10ng	16	0.105444	10.4344	10.3289	IBD1
A01_100ng	D01_10ng	16	78.9402	85.9759	7.03567	IBD1
A01_100ng	D01_10ng	17	55.1087	70.9142	15.8055	IBD1
A01_100ng	D01_10ng	18	33.8618	77.5078	43.646	IBD1
A01_100ng	D01_10ng	20	6.79849	62.1395	55.341	IBD1
A01_100ng	A03_1ng	1	0.752721	248.011	247.258	IBD1
A01_100ng	A03_1ng	2	0.017822	242.793	242.775	IBD1
A01_100ng	A03_1ng	3	0.073912	196.675	196.601	IBD1
A01_100ng	A03_1ng	4	0.069713	189.637	189.567	IBD1
A01_100ng	A03_1ng	5	0.038139	180.076	180.038	IBD1
A01_100ng	A03_1ng	6	0.203254	169.645	169.441	IBD1
A01_100ng	A03_1ng	7	0.046239	158.166	158.12	IBD1
A01_100ng	A03_1ng	8	0.176818	144.692	144.516	IBD1
A01_100ng	A03_1ng	9	0.108864	141.048	140.939	IBD1
A01_100ng	A03_1ng	10	0.114308	135.351	135.237	IBD1
A01_100ng	A03_1ng	11	0.195037	134.506	134.311	IBD1
A01_100ng	A03_1ng	12	0.190052	132.966	132.776	IBD1
A01_100ng	A03_1ng	13	19.1115	114.563	95.4515	IBD1
A01_100ng	A03_1ng	14	19.0017	105.928	86.9259	IBD1
A01_100ng	A03_1ng	15	20.1516	101.887	81.7352	IBD1
A01_100ng	A03_1ng	16	0.105444	90.1004	89.9949	IBD1
A01_100ng	A03_1ng	17	0.036551	80.3232	80.2867	IBD1
A01_100ng	A03_1ng	18	0.084841	77.5768	77.4919	IBD1
A01_100ng	A03_1ng	19	0.277717	58.5786	58.3009	IBD1
A01_100ng	A03_1ng	20	0.063244	62.1395	62.0763	IBD1
A01_100ng	A03_1ng	21	9.85723	47.4573	37.6	IBD1
A01_100ng	A03_1ng	22	16.5044	50.9069	34.4025	IBD1
A01_100ng	D10_10ng	1	168.438	188.048	19.6104	IBD1
A01_100ng	D10_10ng	4	0.069713	13.8675	13.7978	IBD1
A01_100ng	D10_10ng	6	29.5568	30.1492	0.592451	IBD1
A01_100ng	D10_10ng	6	32.2059	32.8336	0.627704	IBD1
A01_100ng	D10_10ng	7	117.68	140.219	22.539	IBD1
A01_100ng	D10_10ng	16	0.105444	8.47295	8.36751	IBD1
A01_100ng	A01_1ng	1	0.752721	248.011	247.258	IBD1
A01_100ng	A01_1ng	2	0.017822	242.793	242.775	IBD1
A01_100ng	A01_1ng	3	0.073912	196.675	196.601	IBD1
A01_100ng	A01_1ng	4	0.069713	189.637	189.567	IBD1
A01_100ng	A01_1ng	5	0.038139	180.076	180.038	IBD1
A01_100ng	A01_1ng	6	0.203254	169.645	169.441	IBD1
A01_100ng	A01_1ng	7	0.046239	158.166	158.12	IBD1
A01_100ng	A01_1ng	8	0.176818	144.692	144.516	IBD1
A01_100ng	A01_1ng	9	0.108864	141.048	140.939	IBD1
A01_100ng	A01_1ng	10	0.114308	135.351	135.237	IBD1
A01_100ng	A01_1ng	11	0.195037	134.506	134.311	IBD1
A01_100ng	A01_1ng	12	0.190052	132.966	132.776	IBD1
A01_100ng	A01_1ng	13	19.1115	114.563	95.4515	IBD1
A01_100ng	A01_1ng	14	19.0017	105.928	86.9259	IBD1
A01_100ng	A01_1ng	15	20.1516	101.887	81.7352	IBD1
A01_100ng	A01_1ng	16	0.105444	90.1004	89.9949	IBD1
A01_100ng	A01_1ng	17	0.036551	80.3232	80.2867	IBD1
A01_100ng	A01_1ng	18	0.084841	77.5768	77.4919	IBD1
A01_100ng	A01_1ng	19	0.277717	58.5786	58.3009	IBD1
A01_100ng	A01_1ng	20	0.063244	62.1395	62.0763	IBD1
A01_100ng	A01_1ng	21	9.85723	47.4573	37.6	IBD1
A01_100ng	A01_1ng	22	16.5044	50.9069	34.4025	IBD1
A01_100ng	D01_150bp	1	58.2254	116.357	58.132	IBD1
A01_100ng	D01_150bp	1	170.385	185.991	15.6056	IBD1
A01_100ng	D01_150bp	2	29.2027	55.5057	26.303	IBD1
A01_100ng	D01_150bp	3	17.2779	29.5445	12.2666	IBD1
A01_100ng	D01_150bp	3	63.1381	72.0031	8.86494	IBD1
A01_100ng	D01_150bp	3	81.2433	111.651	30.408	IBD1
A01_100ng	D01_150bp	4	0.069713	15.3159	15.2462	IBD1
A01_100ng	D01_150bp	4	80.2236	95.1451	14.9216	IBD1
A01_100ng	D01_150bp	5	0.038139	24.1175	24.0793	IBD1
A01_100ng	D01_150bp	5	160.375	180.076	19.7009	IBD1
A01_100ng	D01_150bp	6	30.3848	31.331	0.946147	IBD1
A01_100ng	D01_150bp	6	161.09	169.645	8.55471	IBD1
A01_100ng	D01_150bp	7	118.769	139.995	21.2257	IBD1
A01_100ng	D01_150bp	9	66.2677	116.153	49.8856	IBD1
A01_100ng	D01_150bp	10	72.3295	129.122	56.793	IBD1
A01_100ng	D01_150bp	11	22.544	70.0289	47.4849	IBD1
A01_100ng	D01_150bp	14	29.7182	64.9087	35.1904	IBD1
A01_100ng	D01_150bp	15	35.077	79.2833	44.2062	IBD1
A01_100ng	D01_150bp	15	92.9209	101.887	8.96593	IBD1
A01_100ng	D01_150bp	16	0.105444	10.2463	10.1409	IBD1
A01_100ng	D01_150bp	16	78.97	85.9759	7.00593	IBD1
A01_100ng	D01_150bp	17	55.1087	70.6366	15.5278	IBD1
A01_100ng	D01_150bp	18	34.914	77.5336	42.6196	IBD1
A01_100ng	D01_150bp	20	6.9464	62.1395	55.1931	IBD1
A01_100ng	D01_1ng	1	58.2254	116.584	58.3582	IBD1
A01_100ng	D01_1ng	1	168.079	186.651	18.5714	IBD1
A01_100ng	D01_1ng	2	28.6614	64.9116	36.2502	IBD1
A01_100ng	D01_1ng	3	17.4215	29.5445	12.123	IBD1
A01_100ng	D01_1ng	3	63.1381	72.0031	8.86494	IBD1
A01_100ng	D01_1ng	3	81.2697	111.57	30.3006	IBD1
[truncated: 27,353 more rows]
