# Supplementary material for: clusIBD: Robust Detection of Identity-by-descent Segments Using Unphased Genetic Data from Poor-quality Samples
Source: Genomics Proteomics Bioinformatics. 2025 Jun 20;23(3):qzaf055. doi: 10.1093/gpbjnl/qzaf055 (PMC12449261; doi:10.1093/gpbjnl/qzaf055)
Supplement: qzaf055_Supplementary_Data [file qzaf055_supplementary_data.zip › Table S4.xlsx]

## Sheet: Sheet1
Table S4 IBD segments identified by clusIBD for the ancient DNA samples
Note: IBD, identity by descent; IBD1, IBD in one copy of the genome; IBD2, IBD in both copies of the genome; Mb, megabases.
Sample 1	Sample 2	Chr	Start	End	Length (Mb)	IBD types
NC10m	NC7f	2	53.7152	83.134	29.4188	IBD1
NC10m	SP3m	2	44.1494	86.441	42.2915	IBD1
NC1m	NC4m	2	217.044	240.663	23.6189	IBD1
NC1m	NC4m	4	61.6091	107.574	45.9644	IBD1
NC1m	NC4m	6	148.831	169.565	20.7338	IBD1
NC1m	NC4m	8	101.049	126.605	25.5553	IBD1
NC1m	NC4m	10	0.113934	90.6008	90.4868	IBD1
NC1m	NC4m	10	115.402	134.092	18.6893	IBD1
NC1m	NC4m	11	103.745	132.72	28.9746	IBD1
NC1m	NC4m	12	101.891	131.9	30.0095	IBD1
NC1m	NC4m	17	25.7806	52.565	26.7843	IBD1
NC1m	NE1m	1	44.9913	69.9263	24.935	IBD1
NC1m	NC7f	10	90.6453	127.065	36.4197	IBD1
NC1m	NC9m	1	188.429	242.049	53.6199	IBD1
NC1m	NC9m	2	127.517	185.383	57.8669	IBD1
NC1m	NC9m	4	165.491	189.738	24.247	IBD1
NC1m	NC9m	6	12.9099	109.241	96.3307	IBD1
NC1m	NC9m	8	65.7743	137.876	72.1021	IBD1
NC1m	NC9m	10	58.6219	134.092	75.4696	IBD1
NC1m	NC9m	13	57.1182	105.425	48.3063	IBD1
NC1m	NC9m	16	9.976	71.7574	61.7814	IBD1
NC1m	NC9m	20	15.8191	57.6101	41.791	IBD1
NC1m	NC9m	21	10.2056	47.9827	37.777	IBD1
NC1m	NC9m	22	28.4084	48.727	20.3186	IBD1
NC1m	NE2m	1	0.752566	30.3381	29.5855	IBD1
NC1m	NE2m	1	95.232	159.147	63.9155	IBD1
NC1m	NE2m	1	192.022	226.327	34.3056	IBD1
NC1m	NE2m	2	0.038938	30.9339	30.8949	IBD1
NC1m	NE2m	2	82.7172	123.308	40.591	IBD1
NC1m	NE2m	2	205.192	232.923	27.7311	IBD1
NC1m	NE2m	3	101.474	195.607	94.1331	IBD1
NC1m	NE2m	4	24.7623	104.114	79.352	IBD1
NC1m	NE2m	5	9.89387	115.273	105.379	IBD1
NC1m	NE2m	5	143.129	178.07	34.9411	IBD1
NC1m	NE2m	6	46.398	85.941	39.543	IBD1
NC1m	NE2m	6	118.32	169.565	51.2449	IBD1
NC1m	NE2m	7	23.4347	49.469	26.0343	IBD1
NC1m	NE2m	7	131.18	158.031	26.8513	IBD1
NC1m	NE2m	8	22.0652	61.8828	39.8176	IBD1
NC1m	NE2m	9	13.5157	80.4968	66.9811	IBD1
NC1m	NE2m	10	0.113934	134.092	133.978	IBD1
NC1m	NE2m	11	23.1718	134.35	111.178	IBD1
NC1m	NE2m	12	56.4706	130.381	73.9105	IBD1
NC1m	NE2m	13	19.2104	45.91	26.6996	IBD1
NC1m	NE2m	14	50.7367	101.598	50.861	IBD1
NC1m	NE2m	15	55.5322	99.6677	44.1355	IBD1
NC1m	NE2m	17	0.006157	79.4464	79.4402	IBD1
NC1m	NE2m	19	0.276245	38.9456	38.6694	IBD1
NC1m	NE2m	21	28.4191	47.9827	19.5636	IBD1
NC1m	SC3m	10	112.593	134.092	21.499	IBD1
NC1m	SE1m	7	0.045653	32.2088	32.1632	IBD1
NC1m	SP1m	5	22.3719	55.3518	32.9799	IBD1
NC1m	SP1m	5	143.129	169.482	26.3532	IBD1
NC1m	SP1m	11	104.524	129.58	25.0554	IBD1
NC1m	SP3m	1	33.9456	59.888	25.9424	IBD1
NC1m	SP3m	9	16.756	73.3651	56.6091	IBD1
NC1m	SP3m	10	98.2305	121.973	23.7428	IBD1
NC1m	SP3m	12	104.994	127.983	22.9884	IBD1
NC2f	NC4m	1	22.0808	53.5906	31.5099	IBD1
NC2f	NC4m	1	91.5888	184.145	92.5562	IBD1
NC2f	NC4m	2	120.238	205.351	85.1124	IBD1
NC2f	NC4m	3	0.063411	65.6389	65.5755	IBD1
NC2f	NC4m	3	149.981	195.607	45.6262	IBD1
NC2f	NC4m	4	21.6583	135.248	113.59	IBD1
NC2f	NC4m	5	108.028	178.07	70.0421	IBD1
NC2f	NC4m	7	0.045653	111.643	111.597	IBD1
NC2f	NC4m	8	15.5303	53.7392	38.2089	IBD1
NC2f	NC4m	9	0.204201	139.517	139.313	IBD1
NC2f	NC4m	10	0.113934	134.092	133.978	IBD1
NC2f	NC4m	12	48.5123	80.1011	31.5888	IBD1
NC2f	NC4m	13	19.2104	63.7228	44.5124	IBD1
NC2f	NC4m	13	92.8417	113.411	20.5697	IBD1
NC2f	NC4m	14	57.3504	104.637	47.2862	IBD1
NC2f	NC4m	15	78.0636	99.6677	21.6041	IBD1
NC2f	NC4m	16	66.1219	86.7335	20.6116	IBD1
NC2f	NC4m	17	25.7766	61.1171	35.3406	IBD1
NC2f	NC4m	18	34.2468	60.0798	25.8329	IBD1
NC2f	NC4m	19	0.276245	56.4554	56.1792	IBD1
NC2f	NC4m	20	12.4013	62.4712	50.0699	IBD1
NC2f	NC4m	21	10.2056	47.9827	37.777	IBD1
NC2f	NC4m	22	17.0327	48.727	31.6943	IBD1
NC2f	SE1m	1	16.1606	59.0308	42.8703	IBD1
NC2f	SE1m	1	99.1972	162.303	63.1062	IBD1
NC2f	SE1m	2	7.34688	88.4352	81.0884	IBD1
NC2f	SE1m	3	170.978	195.607	24.6291	IBD1
NC2f	SE1m	4	37.9239	125.299	87.375	IBD1
NC2f	SE1m	5	31.7018	178.07	146.368	IBD1
NC2f	SE1m	6	0.203909	122.324	122.12	IBD1
NC2f	SE1m	7	29.5089	141.838	112.329	IBD1
NC2f	SE1m	8	20.5661	53.8306	33.2645	IBD1
NC2f	SE1m	8	96.4747	142.674	46.1991	IBD1
NC2f	SE1m	9	0.204201	26.826	26.6218	IBD1
NC2f	SE1m	9	105.289	137.42	32.1306	IBD1
NC2f	SE1m	10	12.0979	134.092	121.994	IBD1
NC2f	SE1m	11	19.9462	115.182	95.2361	IBD1
NC2f	SE1m	12	91.8491	117.834	25.9849	IBD1
NC2f	SE1m	13	32.7783	79.4178	46.6395	IBD1
NC2f	SE1m	14	20.2279	57.8789	37.651	IBD1
NC2f	SE1m	15	55.9605	86.3592	30.3987	IBD1
NC2f	SE1m	16	0.083887	88.8564	88.7725	IBD1
NC2f	SE1m	17	0.006157	79.4464	79.4402	IBD1
NC2f	SE1m	19	0.276245	56.4554	56.1792	IBD1
NC2f	SE1m	20	9.70636	41.6784	31.972	IBD1
NC2f	SP2m	1	202.258	248.36	46.1022	IBD1
NC2f	SP2m	2	53.7347	143.476	89.7411	IBD1
NC2f	SP2m	3	26.5399	108.678	82.1385	IBD1
NC2f	SP2m	4	0.051441	113.353	113.301	IBD1
NC2f	SP2m	5	55.2759	143.045	87.7691	IBD1
NC2f	SP2m	7	111.77	154.04	42.2695	IBD1
NC2f	SP2m	10	12.0979	84.3228	72.2249	IBD1
NC2f	SP2m	11	108.013	134.35	26.337	IBD1
NC2f	SP2m	12	90.7901	131.9	41.1103	IBD1
NC2f	SP2m	14	28.7361	82.4424	53.7063	IBD1
NC3f	NC7f	1	0.752566	162.179	161.427	IBD1
NC3f	NC7f	2	16.8054	240.663	223.857	IBD1
NC3f	NC7f	3	76.1051	195.607	119.502	IBD1
NC3f	NC7f	4	107.408	189.738	82.3293	IBD1
NC3f	NC7f	6	0.203909	138.357	138.153	IBD1
NC3f	NC7f	11	34.658	130.241	95.5828	IBD1
NC3f	NC7f	12	0.19222	113.329	113.136	IBD1
NC3f	NC7f	13	41.1969	108.895	67.6979	IBD1
NC3f	NC7f	14	43.9481	79.4829	35.5347	IBD1
NC3f	NC7f	16	65.6595	88.8564	23.1969	IBD1
NC3f	NC7f	18	0.139767	76.0107	75.871	IBD1
NC3f	NC7f	19	0.276245	56.4554	56.1792	IBD1
NC3f	NE1m	1	0.752566	180.192	179.439	IBD1
NC3f	NE1m	1	212.277	248.36	36.0829	IBD1
NC3f	NE1m	2	0.038938	142.687	142.648	IBD1
NC3f	NE1m	2	170.185	225.996	55.8101	IBD1
NC3f	NE1m	3	25.9473	95.7457	69.7984	IBD1
NC3f	NE1m	4	108.779	139.841	31.062	IBD1
NC3f	NE1m	5	8.65005	178.07	169.42	IBD1
NC3f	NE1m	6	24.6282	169.565	144.937	IBD1
NC3f	NE1m	7	112.089	158.031	45.942	IBD1
NC3f	NE1m	8	16.6407	142.674	126.033	IBD1
NC3f	NE1m	9	27.3117	139.517	112.206	IBD1
NC3f	NE1m	10	0.113934	134.092	133.978	IBD1
NC3f	NE1m	11	30.5736	134.35	103.777	IBD1
NC3f	NE1m	12	0.19222	131.9	131.708	IBD1
NC3f	NE1m	13	19.2104	113.411	94.201	IBD1
NC3f	NE1m	14	50.8587	104.637	53.7779	IBD1
NC3f	NE1m	15	39.8231	99.6677	59.8446	IBD1
NC3f	NE1m	16	28.2166	88.8564	60.6398	IBD1
NC3f	NE1m	17	45.7357	79.4464	33.7107	IBD1
NC3f	NE1m	18	0.139767	76.0107	75.871	IBD1
NC3f	NE1m	19	0.276245	56.4554	56.1792	IBD1
NC3f	NE1m	20	6.47312	62.4712	55.9981	IBD1
NC3f	NE1m	21	10.2056	47.9827	37.777	IBD1
NC3f	NE1m	22	17.0327	48.727	31.6943	IBD1
NC3f	NE2m	1	0.752566	248.36	247.607	IBD1
NC3f	NE2m	2	0.038938	240.663	240.624	IBD1
NC3f	NE2m	3	0.063411	195.607	195.543	IBD1
NC3f	NE2m	4	0.051441	189.738	189.686	IBD1
NC3f	NE2m	5	0.026366	178.07	178.043	IBD1
NC3f	NE2m	6	0.203909	169.565	169.361	IBD1
NC3f	NE2m	7	0.045653	158.031	157.985	IBD1
NC3f	NE2m	8	0.164984	142.674	142.509	IBD1
NC3f	NE2m	9	0.204201	139.517	139.313	IBD1
NC3f	NE2m	10	0.113934	134.092	133.978	IBD1
NC3f	NE2m	11	0.199256	134.35	134.151	IBD1
NC3f	NE2m	12	0.19222	131.9	131.708	IBD1
NC3f	NE2m	13	19.2104	113.411	94.201	IBD1
NC3f	NE2m	14	20.2279	104.637	84.4087	IBD1
NC3f	NE2m	15	20.0717	99.6677	79.596	IBD1
NC3f	NE2m	16	0.083887	88.8564	88.7725	IBD1
NC3f	NE2m	17	0.006157	79.4464	79.4402	IBD1
NC3f	NE2m	18	0.139767	76.0107	75.871	IBD1
NC3f	NE2m	19	0.276245	56.4554	56.1792	IBD1
NC3f	NE2m	20	0.068749	62.4712	62.4024	IBD1
NC3f	NE2m	21	10.2056	47.9827	37.777	IBD1
NC3f	NE2m	22	17.0327	48.727	31.6943	IBD1
NC3f	SC5m	4	0.051441	28.1104	28.059	IBD1
NC3f	SC5m	5	55.6715	82.2885	26.617	IBD1
NC3f	SC5m	6	71.9657	113.528	41.5621	IBD1
NC3f	SC5m	6	146.399	169.565	23.1664	IBD1
NC3f	SC5m	7	71.3074	103.932	32.6243	IBD1
NC3f	SC5m	8	32.5522	106.825	74.2726	IBD1
NC3f	SC5m	12	101.604	130.13	28.5256	IBD1
NC3f	SC5m	14	54.214	78.6934	24.4793	IBD1
NC3f	SC8m	1	83.5261	111.773	28.2472	IBD1
NC3f	SP3m	1	205.316	240.26	34.9438	IBD1
NC3f	SP3m	2	68.4114	239.486	171.074	IBD1
NC3f	SP3m	3	81.7818	186.562	104.78	IBD1
NC3f	SP3m	5	0.026366	82.0281	82.0018	IBD1
NC3f	SP3m	6	142.797	169.565	26.7677	IBD1
NC3f	SP3m	8	0.164984	91.8396	91.6746	IBD1
NC3f	SP3m	9	74.0195	137.593	63.5735	IBD1
NC3f	SP3m	11	80.9365	134.35	53.4136	IBD1
NC3f	SP3m	13	19.2104	111.366	92.1552	IBD1
NC3f	SP3m	14	20.2279	104.637	84.4087	IBD1
NC3f	SP3m	16	27.3918	88.8564	61.4646	IBD1
NC3f	SP3m	18	0.139767	54.8795	54.7397	IBD1
NC3f	SP3m	19	19.5451	52.6379	33.0928	IBD1
NC3f	SP3m	20	15.793	49.848	34.0549	IBD1
NC3f	SP3m	21	10.2056	47.9827	37.777	IBD1
NC4m	NC5m	1	208.975	232.874	23.8994	IBD1
NC4m	NC7f	1	166.001	230.349	64.3484	IBD1
NC4m	NC7f	3	22.1062	76.2296	54.1234	IBD1
NC4m	NC7f	4	17.8681	102.552	84.6837	IBD1
NC4m	NC7f	5	9.76667	94.3808	84.6141	IBD1
NC4m	NC7f	7	91.1894	155.998	64.8081	IBD1
NC4m	NC7f	8	0.164984	107.615	107.45	IBD1
NC4m	NC7f	10	0.113934	127.065	126.951	IBD1
NC4m	NC7f	15	66.6832	91.8494	25.1662	IBD1
NC4m	NC7f	16	0.083887	57.7713	57.6874	IBD1
NC4m	NC7f	17	0.006157	68.9944	68.9882	IBD1
NC4m	NC7f	20	15.7951	60.1508	44.3558	IBD1
NC4m	NE1m	1	37.7205	98.6217	60.9012	IBD1
NC4m	NE1m	2	26.9905	119.66	92.6691	IBD1
NC4m	NC9m	1	187.667	239.262	51.5957	IBD1
NC4m	NC9m	4	117.348	181.836	64.4873	IBD1
NC4m	NC9m	8	64.8289	103.545	38.7166	IBD1
NC4m	NC9m	10	58.8426	127.148	68.3056	IBD1
NC4m	NC9m	20	6.83695	49.0631	42.2262	IBD1
NC4m	NE2m	1	104.409	232.841	128.432	IBD1
NC4m	NE2m	2	127.188	180.513	53.3253	IBD1
NC4m	NE2m	3	7.06815	189.628	182.56	IBD1
NC4m	NE2m	4	14.3983	107.904	93.5052	IBD1
NC4m	NE2m	5	9.84187	94.7623	84.9204	IBD1
NC4m	NE2m	6	0.203909	92.3328	92.1288	IBD1
NC4m	NE2m	6	149.164	169.565	20.4015	IBD1
NC4m	NE2m	7	91.2001	158.031	66.831	IBD1
NC4m	NE2m	8	0.164984	103.545	103.38	IBD1
NC4m	NE2m	10	0.113934	127.216	127.102	IBD1
NC4m	NE2m	11	30.5189	130.347	99.8283	IBD1
NC4m	NE2m	12	85.326	120.863	35.5366	IBD1
NC4m	NE2m	15	20.0717	99.6677	79.596	IBD1
NC4m	NE2m	16	0.083887	84.3584	84.2745	IBD1
NC4m	NE2m	17	0.006157	72.9577	72.9516	IBD1
NC4m	NE2m	18	0.139767	73.8602	73.7204	IBD1
NC4m	NE2m	20	18.4358	62.4712	44.0354	IBD1
NC4m	SC2m	3	127.046	153.149	26.1029	IBD1
NC4m	SC2m	5	0.026366	71.698	71.6716	IBD1
NC4m	SC2m	8	15.0479	54.0264	38.9785	IBD1
NC4m	SC2m	10	43.7343	97.657	53.9227	IBD1
NC4m	SC2m	12	107.725	130.094	22.369	IBD1
NC4m	SC2m	13	48.3811	79.9405	31.5594	IBD1
NC4m	SC5m	1	162.864	226.81	63.9457	IBD1
NC4m	SC5m	4	33.2231	102.066	68.8425	IBD1
NC4m	SC3m	1	0.752566	98.5789	97.8263	IBD1
NC4m	SC3m	2	127.732	184.459	56.7264	IBD1
NC4m	SC3m	3	127.158	174.504	47.3467	IBD1
NC4m	SC3m	4	13.9511	187.512	173.561	IBD1
NC4m	SC3m	6	0.203909	149.385	149.181	IBD1
NC4m	SC3m	7	0.045653	90.2343	90.1886	IBD1
NC4m	SC3m	8	0.164984	103.545	103.38	IBD1
NC4m	SC3m	9	0.204201	137.485	137.281	IBD1
NC4m	SC3m	10	0.113934	127.826	127.712	IBD1
NC4m	SC3m	11	34.8826	129.793	94.9107	IBD1
NC4m	SC3m	12	25.0842	130.181	105.097	IBD1
NC4m	SC3m	13	19.2104	75.3311	56.1207	IBD1
NC4m	SC3m	15	59.4066	91.4411	32.0345	IBD1
NC4m	SC3m	17	0.006157	55.8522	55.846	IBD1
NC4m	SC6m	9	30.6834	87.3151	56.6318	IBD1
NC4m	SC8m	10	53.9068	86.761	32.8542	IBD1
NC4m	SC8m	11	92.7197	123.628	30.9087	IBD1
NC4m	SE1m	1	109.386	204.945	95.559	IBD1
NC4m	SE1m	2	20.4062	71.2853	50.8791	IBD1
NC4m	SE1m	2	170.296	240.663	70.3673	IBD1
NC4m	SE1m	3	171.548	195.607	24.0589	IBD1
NC4m	SE1m	4	0.051441	84.3745	84.323	IBD1
NC4m	SE1m	6	125.672	159.607	33.9348	IBD1
NC4m	SE1m	8	96.7319	123.448	26.7164	IBD1
NC4m	SE1m	9	35.6067	139.517	103.911	IBD1
NC4m	SE1m	10	0.113934	24.9914	24.8775	IBD1
NC4m	SE1m	11	0.199256	57.382	57.1827	IBD1
NC4m	SE1m	11	96.8397	134.35	37.5104	IBD1
NC4m	SE1m	12	48.7881	107.698	58.9104	IBD1
NC4m	SE1m	13	63.0597	105.485	42.425	IBD1
NC4m	SE1m	14	20.2279	78.812	58.5841	IBD1
NC4m	SE1m	15	31.6213	77.6649	46.0436	IBD1
NC4m	SE1m	19	19.4592	50.9531	31.4938	IBD1
NC4m	SE1m	20	18.5627	49.0631	30.5004	IBD1
NC4m	SP1m	1	70.2133	222.282	152.069	IBD1
NC4m	SP1m	2	65.2968	111.556	46.2589	IBD1
NC4m	SP1m	3	9.62168	62.6316	53.0099	IBD1
NC4m	SP1m	4	31.9878	115.792	83.8039	IBD1
NC4m	SP1m	5	0.026366	75.4252	75.3989	IBD1
NC4m	SP1m	7	0.045653	29.0284	28.9827	IBD1
NC4m	SP1m	8	0.164984	103.545	103.38	IBD1
NC4m	SP1m	9	78.3101	139.517	61.2073	IBD1
NC4m	SP1m	10	6.77435	127.212	120.438	IBD1
NC4m	SP1m	11	17.0107	123.628	106.618	IBD1
NC4m	SP1m	12	0.19222	130.57	130.378	IBD1
NC4m	SP1m	15	59.5617	99.6677	40.1059	IBD1
NC4m	SP2m	2	37.8074	71.3271	33.5198	IBD1
NC4m	SP2m	4	0.051441	80.539	80.4876	IBD1
NC4m	SP2m	10	0.113934	28.5846	28.4707	IBD1
NC4m	SP2m	11	19.5276	57.382	37.8544	IBD1
NC4m	SP2m	11	100.455	134.35	33.8952	IBD1
NC4m	SP2m	14	36.3044	78.6934	42.389	IBD1
NC4m	SP4m	11	96.8488	126.528	29.679	IBD1
NC4m	SP3m	1	104.567	201.885	97.3182	IBD1
NC4m	SP3m	3	13.0111	72.2317	59.2205	IBD1
NC4m	SP3m	4	14.3983	111.419	97.0204	IBD1
NC4m	SP3m	6	0.203909	97.3545	97.1506	IBD1
NC4m	SP3m	7	91.1894	153.046	61.8565	IBD1
NC4m	SP3m	10	0.113934	127.049	126.935	IBD1
NC4m	SP3m	11	31.2865	77.1546	45.8682	IBD1
NC4m	SP3m	12	86.0285	117.64	31.6113	IBD1
NC4m	SP3m	15	20.0717	97.6132	77.5415	IBD1
NC4m	SP3m	16	0.083887	24.522	24.4382	IBD1
NC4m	SP3m	17	0.006157	65.3583	65.3522	IBD1
NC5m	NC9m	1	208.81	232.874	24.0643	IBD1
NC5m	SP4m	11	11.0287	42.0129	30.9843	IBD1
NC7f	NE1m	1	44.4938	78.6917	34.1979	IBD1
NC7f	NE1m	2	65.5451	99.5464	34.0013	IBD1
NC7f	NE1m	2	177.282	212.618	35.3358	IBD1
NC7f	NE1m	3	77.2427	167.106	89.8631	IBD1
NC7f	NE1m	4	108.584	139.693	31.1088	IBD1
NC7f	NE1m	12	11.3076	48.1951	36.8875	IBD1
NC7f	NE1m	13	37.4461	71.6169	34.1708	IBD1
NC7f	NE1m	18	41.6301	76.0107	34.3807	IBD1
NC7f	NC9m	1	83.1557	111.756	28.6002	IBD1
NC7f	NC9m	1	162.8	248.36	85.5598	IBD1
NC7f	NC9m	2	71.8055	106.563	34.7578	IBD1
NC7f	NC9m	2	148.664	240.663	91.9992	IBD1
NC7f	NC9m	3	137.527	170.885	33.3582	IBD1
NC7f	NC9m	4	0.051441	135.66	135.608	IBD1
NC7f	NC9m	4	165.323	189.738	24.4152	IBD1
NC7f	NC9m	5	115.767	146.067	30.3002	IBD1
NC7f	NC9m	6	15.5554	39.768	24.2126	IBD1
NC7f	NC9m	7	0.045653	26.5743	26.5287	IBD1
NC7f	NC9m	7	78.2083	158.031	79.8228	IBD1
NC7f	NC9m	8	10.1492	134.195	124.046	IBD1
NC7f	NC9m	9	19.4819	111.932	92.4505	IBD1
NC7f	NC9m	10	18.3906	134.092	115.701	IBD1
NC7f	NC9m	11	0.199256	26.4938	26.2945	IBD1
NC7f	NC9m	11	79.8317	115.041	35.2093	IBD1
NC7f	NC9m	17	20.9317	68.8074	47.8757	IBD1
NC7f	NC9m	20	15.7951	50.2465	34.4514	IBD1
NC7f	NC9m	21	10.2056	43.578	33.3724	IBD1
NC7f	NE2m	1	17.5628	248.36	230.797	IBD1
NC7f	NE2m	2	12.744	36.9648	24.2208	IBD1
NC7f	NE2m	2	103.788	240.663	136.875	IBD1
NC7f	NE2m	3	96.1502	128.097	31.9473	IBD1
NC7f	NE2m	3	167.568	195.607	28.0386	IBD1
NC7f	NE2m	4	0.051441	104.194	104.142	IBD1
NC7f	NE2m	4	156.409	187.876	31.4667	IBD1
NC7f	NE2m	5	0.026366	162.222	162.195	IBD1
NC7f	NE2m	6	0.203909	169.565	169.361	IBD1
NC7f	NE2m	7	42.3772	158.031	115.654	IBD1
NC7f	NE2m	8	0.164984	142.674	142.509	IBD1
NC7f	NE2m	9	9.38176	124.058	114.676	IBD1
NC7f	NE2m	10	0.113934	25.958	25.8441	IBD1
NC7f	NE2m	10	56.752	125.527	68.7755	IBD1
NC7f	NE2m	11	0.199256	134.35	134.151	IBD1
NC7f	NE2m	12	0.19222	131.9	131.708	IBD1
NC7f	NE2m	13	19.2104	87.9428	68.7324	IBD1
NC7f	NE2m	14	20.2279	104.637	84.4087	IBD1
NC7f	NE2m	15	20.0717	99.6677	79.596	IBD1
NC7f	NE2m	16	12.1944	88.8564	76.662	IBD1
NC7f	NE2m	17	46.0594	77.2783	31.2189	IBD1
NC7f	NE2m	18	13.747	46.8061	33.0591	IBD1
NC7f	NE2m	19	0.276245	56.4554	56.1792	IBD1
NC7f	NE2m	20	0.068749	62.4712	62.4024	IBD1
NC7f	NE2m	21	10.2056	47.9827	37.777	IBD1
NC7f	NE2m	22	17.0327	48.727	31.6943	IBD1
NC7f	SC3m	3	0.063411	23.6386	23.5752	IBD1
NC7f	SC3m	4	21.2969	97.585	76.2881	IBD1
NC7f	SC3m	5	98.0637	142.541	44.4777	IBD1
NC7f	SC3m	8	0.164984	123.461	123.296	IBD1
NC7f	SC3m	10	0.113934	132.575	132.461	IBD1
NC7f	SC3m	11	0.199256	26.423	26.2237	IBD1
NC7f	SC3m	17	0.006157	55.7942	55.7881	IBD1
NC7f	SE1m	7	0.045653	52.7389	52.6933	IBD1
NC7f	SC9f	3	0.063411	22.7179	22.6545	IBD1
NC7f	SC8m	10	54.5105	79.9491	25.4386	IBD1
NC7f	SC6m	4	17.5311	54.326	36.7949	IBD1
NC7f	SC6m	5	21.5889	55.2891	33.7002	IBD1
NC7f	SC6m	7	0.045653	32.1209	32.0752	IBD1
NC7f	SP1m	1	162.818	218.86	56.0416	IBD1
NC7f	SP1m	3	0.063411	60.0249	59.9615	IBD1
NC7f	SP1m	4	33.3381	102.496	69.1581	IBD1
NC7f	SP1m	5	13.605	152.481	138.876	IBD1
NC7f	SP1m	6	138.033	169.565	31.5318	IBD1
NC7f	SP1m	7	32.6587	112.013	79.3541	IBD1
NC7f	SP1m	8	0.164984	142.674	142.509	IBD1
NC7f	SP1m	9	0.204201	27.4779	27.2737	IBD1
NC7f	SP1m	10	6.81185	134.092	127.28	IBD1
NC7f	SP1m	15	66.4834	91.5612	25.0778	IBD1
NC7f	SP3m	2	67.2479	240.663	173.415	IBD1
NC7f	SP3m	3	40.1511	69.3079	29.1568	IBD1
NC7f	SP3m	3	105.429	134.233	28.8037	IBD1
NC7f	SP3m	4	21.6014	65.6517	44.0504	IBD1
NC7f	SP3m	5	103.982	178.07	74.0877	IBD1
NC7f	SP3m	7	107.627	141.126	33.4988	IBD1
NC7f	SP3m	8	96.2251	126.851	30.6258	IBD1
NC7f	SP3m	10	0.113934	125.072	124.958	IBD1
NC7f	SP3m	11	0.199256	34.4394	34.2402	IBD1
NC7f	SP3m	11	79.5315	115.041	35.5094	IBD1
NC7f	SP3m	13	37.0769	76.1979	39.121	IBD1
NC7f	SP3m	15	43.5731	91.8494	48.2764	IBD1
NC7f	SP3m	16	65.4162	88.8564	23.4402	IBD1
NC7f	SP3m	17	0.006157	32.7989	32.7927	IBD1
NC7f	SP3m	18	0.139767	45.1224	44.9827	IBD1
NC7f	SP3m	22	17.0327	48.727	31.6943	IBD1
NC9m	NE2m	1	183.573	230.279	46.7058	IBD1
NC9m	NE2m	8	64.5473	132.872	68.3249	IBD1
NC9m	NE2m	10	60.7329	134.092	73.3586	IBD1
NC9m	NE2m	20	15.2873	48.2568	32.9695	IBD1
NC9m	NE2m	21	10.2056	41.1746	30.969	IBD1
NC9m	SC5m	1	188.705	226.271	37.5664	IBD1
NC9m	SC5m	10	62.1072	134.092	71.9843	IBD1
NC9m	SC5m	21	10.2056	41.2559	31.0503	IBD1
NC9m	SC3m	4	116.475	181.688	65.2136	IBD1
NC9m	SC3m	8	64.8821	133.056	68.174	IBD1
NC9m	SC3m	10	87.1478	132.25	45.1021	IBD1
NC9m	SC3m	13	40.1231	77.0504	36.9273	IBD1
NC9m	SC3m	16	9.95556	70.6424	60.6869	IBD1
NC9m	SC3m	21	10.2056	41.8998	31.6941	IBD1
NC9m	SC2m	1	169.128	232.876	63.748	IBD1
NC9m	SC2m	2	131.013	208.458	77.4446	IBD1
NC9m	SC2m	4	149.03	189.738	40.7077	IBD1
NC9m	SC2m	6	12.795	109.774	96.9789	IBD1
NC9m	SC2m	8	96.758	137.797	41.0393	IBD1
NC9m	SC2m	9	98.25	129.144	30.8937	IBD1
NC9m	SC2m	10	64.717	127.71	62.9931	IBD1
NC9m	SC7m	6	57.9289	101.633	43.7038	IBD1
NC9m	SC8m	4	116.817	165.733	48.9165	IBD1
NC9m	SC8m	10	62.1686	90.1871	28.0185	IBD1
NC9m	SC6m	6	39.4943	81.0756	41.5814	IBD1
NC9m	SC6m	10	60.5856	115.544	54.9586	IBD1
NC9m	SP1m	1	169.128	222.301	53.173	IBD1
NC9m	SP1m	2	131.876	216.642	84.7657	IBD1
NC9m	SP1m	6	33.5515	110.007	76.4557	IBD1
NC9m	SP1m	7	32.4769	77.8017	45.3247	IBD1
NC9m	SP1m	8	65.5694	132.351	66.7814	IBD1
NC9m	SP1m	9	7.10679	34.595	27.4882	IBD1
NC9m	SP1m	9	101.85	139.517	37.6677	IBD1
NC9m	SP1m	10	61.0753	134.092	73.0162	IBD1
NC9m	SP1m	16	9.976	70.6765	60.7005	IBD1
NC9m	SP3m	1	44.9748	171.863	126.889	IBD1
NC9m	SP3m	2	71.8055	108.23	36.4247	IBD1
NC9m	SP3m	2	153.226	240.663	87.437	IBD1
NC9m	SP3m	3	7.06306	127.265	120.202	IBD1
NC9m	SP3m	4	115.657	189.738	74.0803	IBD1
NC9m	SP3m	5	27.2087	146.193	118.984	IBD1
NC9m	SP3m	6	14.6619	152.04	137.378	IBD1
NC9m	SP3m	7	29.2659	77.6164	48.3505	IBD1
NC9m	SP3m	8	27.6982	142.674	114.976	IBD1
NC9m	SP3m	9	73.7927	134.719	60.9263	IBD1
NC9m	SP3m	10	53.8702	127.097	73.2268	IBD1
NC9m	SP3m	11	0.199256	120.695	120.495	IBD1
NC9m	SP3m	12	22.3134	52.5435	30.23	IBD1
NC9m	SP3m	13	67.8283	102.627	34.7988	IBD1
NC9m	SP3m	14	65.6915	104.637	38.945	IBD1
NC9m	SP3m	18	0.139767	76.0107	75.871	IBD1
NE1m	NE2m	1	45.0033	78.6917	33.6884	IBD1
NE1m	NE2m	2	53.8561	86.856	32.9998	IBD1
NE1m	NE2m	2	173.891	208.386	34.4953	IBD1
NE1m	NE2m	3	26.5658	170.893	144.327	IBD1
NE1m	NE2m	4	0.051441	48.8432	48.7918	IBD1
NE1m	NE2m	4	103.021	143.562	40.5407	IBD1
NE1m	NE2m	5	72.5756	103.469	30.8931	IBD1
NE1m	NE2m	5	135.076	178.07	42.9934	IBD1
NE1m	NE2m	8	0.164984	81.5032	81.3382	IBD1
NE1m	NE2m	8	120.333	142.674	22.3408	IBD1
NE1m	NE2m	9	27.3261	94.5841	67.2581	IBD1
NE1m	NE2m	10	0.113934	21.0763	20.9624	IBD1
NE1m	NE2m	10	69.8667	115.878	46.0115	IBD1
NE1m	NE2m	11	30.1718	69.6045	39.4327	IBD1
NE1m	NE2m	12	0.19222	65.1505	64.9583	IBD1
NE1m	NE2m	12	98.277	131.9	33.6234	IBD1
NE1m	NE2m	13	19.2104	75.2817	56.0713	IBD1
NE1m	NE2m	14	54.4231	101.926	47.5025	IBD1
NE1m	NE2m	15	48.1212	99.6677	51.5465	IBD1
NE1m	NE2m	17	30.8804	55.599	24.7186	IBD1
NE1m	NE2m	18	37.293	76.0107	38.7177	IBD1
NE1m	NE2m	20	37.39	62.4712	25.0812	IBD1
NE1m	SC3m	1	37.7537	94.731	56.9772	IBD1
NE1m	SC2m	1	91.2754	119.619	28.344	IBD1
NE1m	SC2m	4	0.051441	34.4663	34.4148	IBD1
NE1m	SC2m	14	36.8657	74.2694	37.4037	IBD1
NE1m	SC5m	2	53.6948	88.4095	34.7146	IBD1
NE1m	SC5m	3	117.156	166.682	49.5253	IBD1
NE1m	SC5m	4	0.051441	32.5266	32.4751	IBD1
NE1m	SC5m	8	53.4	81.5333	28.1333	IBD1
NE1m	SC5m	8	120.625	142.674	22.0486	IBD1
NE1m	SC5m	12	101.933	131.9	29.9674	IBD1
NE1m	SC5m	14	58.2747	86.7065	28.4317	IBD1
NE1m	SC5m	18	50.2372	76.0107	25.7735	IBD1
NE1m	SE1m	6	0.203909	43.7815	43.5776	IBD1
NE1m	SE1m	10	54.7008	134.092	79.3907	IBD1
NE1m	SP2m	6	0.203909	42.6407	42.4368	IBD1
NE1m	SP1m	1	69.7531	98.6217	28.8686	IBD1
NE1m	SP1m	2	65.4594	107.484	42.0248	IBD1
NE1m	SP1m	3	131.383	171.068	39.6849	IBD1
NE1m	SP1m	4	0.051441	32.446	32.3945	IBD1
NE1m	SP3m	2	68.3645	103.499	35.135	IBD1
NE1m	SP3m	2	177.282	208.412	31.1301	IBD1
NE1m	SP3m	3	82.2577	166.803	84.545	IBD1
NE1m	SP3m	8	13.5633	81.5032	67.9399	IBD1
NE1m	SP3m	13	19.2104	72.7545	53.5441	IBD1
NE1m	SP3m	14	65.8211	98.775	32.9539	IBD1
NE1m	HG00126	8	54.3056	86.2303	31.9247	IBD1
NE2m	SC7m	5	26.8236	58.4321	31.6085	IBD1
NE2m	SC6m	4	17.4826	55.62	38.1374	IBD1
NE2m	SC6m	5	66.0783	115.428	49.35	IBD1
NE2m	SC6m	10	90.0443	127.823	37.7788	IBD1
NE2m	SC6m	11	92.3611	118.764	26.4029	IBD1
NE2m	SC9f	2	50.4098	75.4372	25.0274	IBD1
NE2m	SC8m	10	34.3809	86.761	52.3801	IBD1
NE2m	SC8m	11	100.666	123.676	23.01	IBD1
NE2m	SC2m	1	34.1947	213.56	179.365	IBD1
NE2m	SC2m	2	7.52566	70.1126	62.5869	IBD1
NE2m	SC2m	3	127.093	183.207	56.1146	IBD1
NE2m	SC2m	5	10.9542	75.3818	64.4276	IBD1
NE2m	SC2m	5	115.299	156.125	40.8265	IBD1
NE2m	SC2m	6	6.76944	33.9861	27.2167	IBD1
NE2m	SC2m	6	97.8074	169.565	71.7577	IBD1
NE2m	SC2m	8	0.164984	112.277	112.112	IBD1
NE2m	SC2m	9	0.204201	26.7491	26.5449	IBD1
NE2m	SC2m	10	0.113934	133.179	133.065	IBD1
NE2m	SC2m	11	0.199256	30.3259	30.1266	IBD1
NE2m	SC2m	19	12.6412	47.7362	35.095	IBD1
NE2m	SC2m	21	10.2056	41.1632	30.9576	IBD1
NE2m	SC3m	1	82.9604	111.762	28.8021	IBD1
NE2m	SC3m	2	0.038938	225.893	225.854	IBD1
NE2m	SC3m	3	127.158	171.229	44.0712	IBD1
NE2m	SC3m	4	0.051441	109.017	108.965	IBD1
NE2m	SC3m	5	93.4551	155.453	61.9984	IBD1
NE2m	SC3m	6	6.08685	93.051	86.9641	IBD1
NE2m	SC3m	8	0.164984	142.674	142.509	IBD1
NE2m	SC3m	10	0.113934	132.678	132.564	IBD1
NE2m	SC3m	11	0.199256	132.998	132.799	IBD1
NE2m	SC3m	12	90.6687	120.891	30.2224	IBD1
NE2m	SC3m	14	39.2631	102.946	63.6827	IBD1
NE2m	SC3m	15	62.6206	88.3961	25.7755	IBD1
NE2m	SC3m	17	0.006157	55.6527	55.6466	IBD1
NE2m	SC3m	19	7.78571	52.4307	44.645	IBD1
NE2m	SC3m	21	10.2056	46.0985	35.8929	IBD1
NE2m	SC5m	1	37.9778	64.3181	26.3403	IBD1
NE2m	SC5m	2	212.681	238.635	25.9546	IBD1
NE2m	SC5m	3	137.139	186.968	49.829	IBD1
NE2m	SC5m	4	0.051441	32.5099	32.4585	IBD1
NE2m	SC5m	4	60.0537	143.244	83.1899	IBD1
NE2m	SC5m	5	30.9332	115.484	84.551	IBD1
NE2m	SC5m	6	53.1383	165.274	112.135	IBD1
NE2m	SC5m	7	0.045653	105.386	105.341	IBD1
NE2m	SC5m	8	54.0786	88.7844	34.7058	IBD1
NE2m	SC5m	9	0.204201	87.2813	87.0771	IBD1
NE2m	SC5m	9	109.26	139.517	30.2571	IBD1
NE2m	SC5m	10	0.113934	24.9914	24.8775	IBD1
NE2m	SC5m	10	60.264	127.216	66.9519	IBD1
NE2m	SC5m	11	10.6763	64.8923	54.2161	IBD1
NE2m	SC5m	12	18.2058	130.52	112.314	IBD1
NE2m	SC5m	14	68.7657	94.9001	26.1345	IBD1
NE2m	SC5m	16	12.2478	88.8564	76.6086	IBD1
NE2m	SC5m	17	0.006157	74.7062	74.7001	IBD1
NE2m	SC5m	20	0.068749	24.5777	24.5089	IBD1
NE2m	SE1m	7	0.045653	57.2546	57.209	IBD1
NE2m	SP4m	11	83.3704	117.679	34.3081	IBD1
NE2m	SP3m	1	0.752566	248.36	247.607	IBD1
NE2m	SP3m	2	0.038938	240.663	240.624	IBD1
NE2m	SP3m	3	101.474	128.245	26.771	IBD1
NE2m	SP3m	4	0.051441	156.995	156.943	IBD1
NE2m	SP3m	5	0.026366	178.07	178.043	IBD1
NE2m	SP3m	6	0.203909	46.2719	46.068	IBD1
NE2m	SP3m	6	88.8536	150.72	61.8661	IBD1
NE2m	SP3m	7	14.618	158.031	143.413	IBD1
NE2m	SP3m	8	0.164984	142.674	142.509	IBD1
NE2m	SP3m	9	16.756	139.517	122.761	IBD1
NE2m	SP3m	10	0.113934	134.092	133.978	IBD1
NE2m	SP3m	11	25.9575	92.4439	66.4864	IBD1
NE2m	SP3m	12	0.19222	131.9	131.708	IBD1
NE2m	SP3m	13	19.2104	113.411	94.201	IBD1
NE2m	SP3m	14	20.2279	101.931	81.7027	IBD1
NE2m	SP3m	15	20.0717	99.6677	79.596	IBD1
NE2m	SP3m	16	0.083887	88.8564	88.7725	IBD1
NE2m	SP3m	17	0.006157	79.4464	79.4402	IBD1
NE2m	SP3m	18	0.139767	76.0107	75.871	IBD1
NE2m	SP3m	19	0.276245	56.4554	56.1792	IBD1
NE2m	SP3m	20	0.068749	54.9974	54.9287	IBD1
NE2m	SP3m	21	10.2056	47.9827	37.777	IBD1
NE2m	SP1m	1	25.8797	66.586	40.7063	IBD1
NE2m	SP1m	1	104.409	226.32	121.911	IBD1
NE2m	SP1m	2	0.038938	60.5266	60.4877	IBD1
NE2m	SP1m	2	195.916	225.929	30.0136	IBD1
NE2m	SP1m	3	0.063411	60.4323	60.3689	IBD1
NE2m	SP1m	4	33.2389	173.773	140.534	IBD1
NE2m	SP1m	5	13.605	155.453	141.848	IBD1
NE2m	SP1m	6	97.9679	169.565	71.5971	IBD1
NE2m	SP1m	7	32.9152	113.904	80.9889	IBD1
NE2m	SP1m	8	0.164984	142.674	142.509	IBD1
NE2m	SP1m	9	0.204201	31.0035	30.7993	IBD1
NE2m	SP1m	10	6.74777	132.252	125.505	IBD1
NE2m	SP1m	11	31.0614	124.055	92.9938	IBD1
NE2m	SP1m	12	92.0082	120.938	28.9302	IBD1
NE2m	SP1m	13	26.8317	113.411	86.5797	IBD1
NE2m	SP1m	14	36.8657	93.2684	56.4026	IBD1
NE2m	SP1m	15	59.7647	99.6677	39.903	IBD1
NE2m	SP1m	19	9.07628	56.4554	47.3792	IBD1
NE2m	SP1m	21	10.2056	44.0018	33.7961	IBD1
NE4m	SC2m	3	82.2146	117.755	35.5408	IBD1
NE4m	SE1m	14	50.7788	83.0167	32.2378	IBD1
NE4m	SP1m	3	80.4503	117.003	36.5527	IBD1
SC1f	SC2m	2	135.912	186.246	50.3334	IBD1
SC1f	SC7m	3	99.971	127.184	27.213	IBD1
SC1f	SC7m	14	39.1717	74.1922	35.0205	IBD1
SC1f	SP1m	2	157.404	196.286	38.8828	IBD1
SC2m	SC3m	3	40.2137	70.7835	30.5698	IBD1
SC2m	SC3m	8	0.164984	40.3236	40.1586	IBD1
SC2m	SC7m	1	59.6034	86.9835	27.38	IBD1
SC2m	SC6m	4	61.2695	93.5633	32.2938	IBD1
SC2m	SC6m	6	49.8991	85.0347	35.1356	IBD1
SC2m	SP3m	1	59.3966	91.1386	31.7419	IBD1
SC2m	SP3m	1	156.321	183.253	26.9321	IBD1
SC2m	SP3m	2	12.5857	37.2522	24.6665	IBD1
SC2m	SP1m	1	154.707	218.708	64.0015	IBD1
SC2m	SP1m	2	0.038938	37.9209	37.882	IBD1
SC2m	SP1m	2	79.4826	191.024	111.541	IBD1
SC2m	SP1m	4	0.051441	107.146	107.094	IBD1
SC2m	SP1m	5	82.4478	166.96	84.5124	IBD1
SC2m	SP1m	6	28.9576	169.565	140.607	IBD1
SC2m	SP1m	7	100.286	140.673	40.3875	IBD1
SC2m	SP1m	8	0.164984	140.612	140.447	IBD1
SC2m	SP1m	9	0.204201	38.3743	38.1701	IBD1
SC2m	SP1m	9	101.598	123.672	22.0734	IBD1
SC2m	SP1m	10	0.113934	34.4809	34.367	IBD1
SC2m	SP1m	10	65.5234	124.879	59.3558	IBD1
SC2m	SP1m	11	0.199256	27.2089	27.0096	IBD1
SC2m	SP1m	12	102.074	131.9	29.8265	IBD1
SC2m	SP1m	16	9.72475	58.2667	48.542	IBD1
SC2m	SP1m	17	39.655	79.4464	39.7914	IBD1
SC2m	SP1m	19	0.276245	50.9861	50.7098	IBD1
SC2m	SP1m	21	10.2056	40.7223	30.5167	IBD1
SC3m	SC5m	4	40.9746	76.958	35.9833	IBD1
SC3m	SC6m	3	77.1424	124.028	46.8859	IBD1
SC3m	SC6m	4	17.8095	59.9781	42.1686	IBD1
SC3m	SC6m	5	98.5695	163.825	65.2553	IBD1
SC3m	SC6m	7	62.8357	158.031	95.1955	IBD1
SC3m	SC6m	9	0.204201	131.592	131.388	IBD1
SC3m	SC6m	10	25.6643	132.25	106.586	IBD1
SC3m	SC6m	11	88.2566	132.787	44.53	IBD1
SC3m	SC6m	14	41.3504	79.1045	37.7541	IBD1
SC3m	SC6m	19	0.276245	50.9861	50.7098	IBD1
SC3m	SC6m	20	0.068749	62.4712	62.4024	IBD1
SC3m	SC8m	3	141.868	174.801	32.9331	IBD1
SC3m	SC8m	9	23.6383	92.2096	68.5713	IBD1
SC3m	SC8m	15	52.1904	94.2636	42.0733	IBD1
SC3m	SC9f	16	55.3265	79.9282	24.6017	IBD1
SC3m	SP1m	5	137.245	166.812	29.5671	IBD1
SC3m	SP1m	9	87.9175	139.517	51.6	IBD1
SC3m	SP1m	10	29.0341	86.9934	57.9594	IBD1
SC3m	SP1m	10	107.589	134.092	26.5022	IBD1
SC3m	SP1m	12	32.3381	131.9	99.5623	IBD1
SC3m	SP1m	14	46.209	72.968	26.759	IBD1
SC3m	SP1m	15	44.2361	68.9347	24.6986	IBD1
SC3m	SP1m	16	0.083887	58.234	58.1501	IBD1
SC3m	SP1m	19	0.276245	50.9861	50.7098	IBD1
SC3m	SP1m	21	28.6269	47.9827	19.3557	IBD1
SC3m	SP4m	7	81.9812	123.25	41.269	IBD1
SC3m	SP4m	10	108.477	132.25	23.7733	IBD1
SC3m	SP3m	2	0.038938	64.7423	64.7033	IBD1
SC3m	SP3m	4	0.051441	107.901	107.85	IBD1
SC3m	SP3m	5	98.0637	155.268	57.2047	IBD1
SC3m	SP3m	6	0.203909	62.6588	62.4549	IBD1
SC3m	SP3m	8	100.904	134.926	34.0214	IBD1
SC3m	SP3m	10	0.113934	125.182	125.068	IBD1
SC3m	SP3m	11	0.199256	87.4767	87.2775	IBD1
SC3m	SP3m	12	90.6711	117.956	27.2851	IBD1
SC3m	SP3m	17	25.7535	55.6527	29.8992	IBD1
SC5m	SP1m	1	25.8949	53.3968	27.502	IBD1
SC5m	SP1m	1	159.566	194.071	34.5047	IBD1
SC5m	SP1m	2	195.309	226.89	31.5809	IBD1
SC5m	SP1m	3	0.063411	57.0091	56.9457	IBD1
SC5m	SP1m	4	32.7149	173.341	140.626	IBD1
SC5m	SP1m	5	143.03	169.291	26.2609	IBD1
SC5m	SP1m	8	0.164984	21.4156	21.2506	IBD1
SC5m	SP1m	10	8.68609	132.252	123.566	IBD1
SC5m	SP1m	13	37.4461	82.9199	45.4738	IBD1
SC5m	SP1m	19	16.1035	54.4439	38.3404	IBD1
SC5m	SP1m	21	10.2056	47.9827	37.777	IBD1
SC6m	SC7m	1	107.222	163.471	56.2485	IBD1
SC6m	SC7m	2	43.8837	86.6765	42.7928	IBD1
SC6m	SC7m	4	0.051441	43.9007	43.8493	IBD1
SC6m	SC7m	4	88.4684	125.066	36.5979	IBD1
SC6m	SC7m	4	164.96	189.738	24.7779	IBD1
SC6m	SC7m	5	0.026366	123.446	123.42	IBD1
SC6m	SC7m	11	0.199256	28.8717	28.6724	IBD1
SC6m	SC7m	17	13.2268	45.0726	31.8458	IBD1
SC6m	SC7m	18	46.5395	74.7649	28.2255	IBD1
SC6m	SE1m	7	0.045653	32.656	32.6103	IBD1
SC6m	SP1m	1	205.46	233.879	28.4194	IBD1
SC6m	SP1m	6	46.1384	92.27	46.1316	IBD1
SC6m	SP4m	11	88.1639	114.847	26.6827	IBD1
SC6m	SP3m	1	41.4259	66.0776	24.6518	IBD1
SC6m	SP3m	10	82.6506	122.375	39.724	IBD1
SC7m	SC9f	9	0.204201	27.3507	27.1465	IBD1
SC7m	SC8m	20	6.0135	34.4336	28.4201	IBD1
SC7m	SP1m	8	10.0539	49.4415	39.3877	IBD1
SC8m	SC9f	1	99.1511	155.986	56.8348	IBD1
SC8m	SC9f	1	209.061	236.399	27.3375	IBD1
SC8m	SC9f	5	107.021	134.992	27.9711	IBD1
SC8m	SC9f	6	42.8971	80.8167	37.9197	IBD1
SC8m	SC9f	7	112.978	150.488	37.5097	IBD1
SC8m	SC9f	13	36.6208	73.1945	36.5737	IBD1
SC8m	SC9f	20	0.068749	53.4691	53.4004	IBD1
SC8m	SP3m	10	14.4963	89.463	74.9667	IBD1
SE1m	SP2m	1	0.752566	69.0373	68.2848	IBD1
SE1m	SP2m	1	104.612	248.36	143.748	IBD1
SE1m	SP2m	2	0.038938	240.663	240.624	IBD1
SE1m	SP2m	3	0.063411	195.607	195.543	IBD1
SE1m	SP2m	4	23.7467	189.738	165.991	IBD1
SE1m	SP2m	5	0.026366	178.07	178.043	IBD1
SE1m	SP2m	6	0.203909	137.982	137.778	IBD1
SE1m	SP2m	7	0.045653	158.031	157.985	IBD1
SE1m	SP2m	8	21.5109	142.674	121.163	IBD1
SE1m	SP2m	9	0.204201	131.875	131.67	IBD1
SE1m	SP2m	10	0.113934	134.092	133.978	IBD1
SE1m	SP2m	11	0.199256	92.7496	92.5503	IBD1
SE1m	SP2m	12	0.19222	131.9	131.708	IBD1
SE1m	SP2m	13	19.2104	113.411	94.201	IBD1
SE1m	SP2m	14	33.1824	104.637	71.4542	IBD1
SE1m	SP2m	15	20.0717	99.6677	79.596	IBD1
SE1m	SP2m	16	0.083887	88.8564	88.7725	IBD1
SE1m	SP2m	17	0.006157	79.4464	79.4402	IBD1
SE1m	SP2m	18	0.139767	76.0107	75.871	IBD1
SE1m	SP2m	19	0.276245	56.4554	56.1792	IBD1
SE1m	SP2m	20	43.6267	62.4712	18.8445	IBD1
SE1m	SP2m	22	17.0327	48.727	31.6943	IBD1
SE1m	SP3m	7	16.3974	49.3138	32.9164	IBD1
SE1m	HG00139	1	22.1662	168.64	146.474	IBD1
SE1m	HG00139	2	0.038938	216.282	216.244	IBD1
SE1m	HG00139	3	0.063411	36.7354	36.672	IBD1
SE1m	HG00139	3	72.6348	126.856	54.2214	IBD1
SE1m	HG00139	4	0.051441	156.003	155.951	IBD1
SE1m	HG00139	5	31.9999	178.07	146.07	IBD1
SE1m	HG00139	6	0.203909	169.565	169.361	IBD1
SE1m	HG00139	7	0.045653	32.0165	31.9709	IBD1
SE1m	HG00139	7	53.3995	152.8	99.4001	IBD1
SE1m	HG00139	8	19.3687	126.507	107.139	IBD1
SE1m	HG00139	9	38.7159	139.517	100.802	IBD1
SE1m	HG00139	10	0.113934	134.092	133.978	IBD1
SE1m	HG00139	11	77.7858	134.35	56.5643	IBD1
SE1m	HG00139	12	0.19222	117.762	117.569	IBD1
SE1m	HG00139	13	19.2104	113.411	94.201	IBD1
SE1m	HG00139	14	20.2279	104.637	84.4087	IBD1
SE1m	HG00139	15	20.0717	77.5724	57.5007	IBD1
SE1m	HG00139	16	7.61138	88.8564	81.245	IBD1
SE1m	HG00139	17	0.006157	74.6644	74.6582	IBD1
SE1m	HG00139	18	0.139767	50.4515	50.3117	IBD1
SE1m	HG00139	19	0.276245	56.4554	56.1792	IBD1
SE1m	HG00139	21	10.2056	47.9827	37.777	IBD1
SE1m	HG00139	22	17.0327	48.727	31.6943	IBD1
SE1m	HG00264	3	124.137	149.459	25.3222	IBD1
SE3m	SP4m	8	61.6322	135.07	73.438	IBD1
SE3m	SP4m	9	12.928	38.0725	25.1445	IBD1
SP1m	SP4m	11	96.8488	124.678	27.8291	IBD1
SP1m	SP3m	1	25.8797	62.5686	36.6889	IBD1
SP1m	SP3m	1	103.404	201.885	98.4812	IBD1
SP1m	SP3m	2	0.038938	64.6746	64.6357	IBD1
SP1m	SP3m	3	9.43806	60.0533	50.6153	IBD1
SP1m	SP3m	4	33.3381	173.341	140.003	IBD1
SP1m	SP3m	5	98.7979	155.268	56.4704	IBD1
SP1m	SP3m	6	97.8074	137.671	39.8634	IBD1
SP1m	SP3m	7	32.0482	112.108	80.0597	IBD1
SP1m	SP3m	8	96.3566	141.019	44.6621	IBD1
SP1m	SP3m	9	0.204201	30.374	30.1698	IBD1
SP1m	SP3m	10	6.77435	125.072	118.298	IBD1
SP1m	SP3m	11	27.2765	77.1691	49.8927	IBD1
SP1m	SP3m	12	92.0082	117.822	25.814	IBD1
SP1m	SP3m	15	64.1912	97.4959	33.3046	IBD1
NC7f	NC9m	1	188.611	204.634	16.0229	IBD2
NC7f	NC9m	8	66.1477	103.68	37.5327	IBD2
NC7f	NC9m	10	62.4186	76.9267	14.5081	IBD2
NC7f	NC9m	10	90.7857	134.092	43.3058	IBD2
NC7f	SP3m	2	68.5799	130.162	61.582	IBD2
NC7f	SP3m	2	157.379	200.658	43.2795	IBD2
NC7f	SP3m	2	217.011	235.736	18.7251	IBD2
NC7f	SP3m	3	45.1855	59.9263	14.7407	IBD2
NC7f	SP3m	4	41.2478	59.9781	18.7304	IBD2
NC7f	SP3m	5	115.387	169.304	53.9168	IBD2
NC7f	SP3m	8	96.758	123.461	26.7033	IBD2
NC7f	SP3m	10	0.113934	14.2241	14.1102	IBD2
NC7f	SP3m	10	54.717	121.414	66.6972	IBD2
NC7f	SP3m	11	0.199256	15.9158	15.7165	IBD2
NC7f	SP3m	11	80.9288	111.53	30.6016	IBD2
NC7f	SP3m	12	115.617	127.734	12.1169	IBD2
NC7f	SP3m	13	41.1969	67.0315	25.8346	IBD2
NC7f	SP3m	13	93.6909	108.597	14.9062	IBD2
NC7f	SP3m	15	48.9306	88.236	39.3054	IBD2
NC7f	SP3m	16	66.1644	86.5859	20.4215	IBD2
NC7f	SP3m	17	0.006157	15.391	15.3848	IBD2
NC7f	SP3m	22	17.0327	46.869	29.8363	IBD2
NC9m	SP3m	6	16.0821	33.0988	17.0167	IBD2
NC9m	SP3m	10	62.4416	76.9267	14.4851	IBD2
NC9m	SP3m	10	98.4102	114.942	16.532	IBD2
SC2m	SP1m	1	159.746	192.524	32.7779	IBD2
SC2m	SP1m	2	7.7627	36.9939	29.2312	IBD2
SC2m	SP1m	2	117.022	190.348	73.3259	IBD2
SC2m	SP1m	4	17.9798	32.357	14.3772	IBD2
SC2m	SP1m	5	112.478	162.619	50.1417	IBD2
SC2m	SP1m	6	0.203909	12.2123	12.0084	IBD2
SC2m	SP1m	6	106.608	161.807	55.1981	IBD2
SC2m	SP1m	7	113.02	140.372	27.3515	IBD2
SC2m	SP1m	8	0.164984	64.7065	64.5416	IBD2
SC2m	SP1m	8	104.166	119.882	15.7158	IBD2
SC2m	SP1m	9	0.204201	34.5008	34.2966	IBD2
SC2m	SP1m	10	6.92428	17.3197	10.3954	IBD2
SC2m	SP1m	10	70.6917	114.904	44.2123	IBD2
SC2m	SP1m	11	0.199256	16.2633	16.0641	IBD2
SC2m	SP1m	17	41.8126	69.06	27.2474	IBD2
